# Supplementary material for: Oligodendrocyte differentiation alters tRNA modifications and codon optimality-mediated mRNA decay
Source: Nat Commun. 2022 Aug 25;13:5003. doi: 10.1038/s41467-022-32766-3 (PMC9411196; doi:10.1038/s41467-022-32766-3)
Supplement: Supplementary file 3 — Supplementary Software 1 [file 41467_2022_32766_MOESM3_ESM.zip]

Archive with 13 entries (13 files):
- Code/annotate_structure_all_variants_mouse.R
- Code/Code.txt
- Code/CSC.Rmd
- Code/Gtrnadb_yeast.ipynb
- Code/Mapping.txt.txt
- Code/Pausing.Rmd
- Code/tRNA_core_OPC_OL_astro.Rmd
- Code/tRNA_core_yeast.nb.html
- Code/tRNA_core_yeast.Rmd
- Code/Variants_OPC_OL_A.ipynb
- Code/Variants_OPC_OL_A_Heatmaps.ipynb
- Code/Variants_yeastTyw.ipynb
- Code/Variants_yeastTyw_Heatmaps.ipynb
