# Supplementary material for: Oligodendrocyte differentiation alters tRNA modifications and codon optimality-mediated mRNA decay
Source: Nat Commun. 2022 Aug 25;13:5003. doi: 10.1038/s41467-022-32766-3 (PMC9411196; doi:10.1038/s41467-022-32766-3)
Supplement: Supplementary file 3 — Supplementary Software 1 [file 41467_2022_32766_MOESM3_ESM.zip › Code/annotate_structure_all_variants_mouse.R]

setwd("/home/sophie/Documents/OPC_Tesar_collab/tRNA_Analyses_042420/variantstjcodegspeed/")

#Call in packages needed
library(data.table)
library(tidyr)
library(Rsubread)
library(ggplot2)
library(Biostrings)
library(stringr)
library(reshape2)
library(gplots)
library(plyr)
library(dplyr)
#library(DESeq2)
#library(forcats)
library(ggpubr)
library(DEXSeq)

#Initial data processing
sequences <- as.data.frame(readDNAStringSet("mm10-trna.fa"))
sequences$name <- rownames(sequences)
sequences$name <- gsub("tRNA-","",sequences$name)
#sequences$name <- gsub(";",",",sequences$name)
sequences <- sequences[grep("mtdb",sequences$name,invert=T),]

variants <- fread("posVar-[>_-_+_:X].tsv")
mito_variants <- variants[grep("^mtdb",variants$class)]
cyto_variants <- variants[grep("^mtdb",variants$class,invert = T)]

tRNA_structure <- data.frame(refStruc = unique(cyto_variants$refStruc), annotation = as.character("BLANK"),stringsAsFactors = FALSE)

write(tRNA_structure$refStruc,"Unique_structures_2.txt")

tRNA_structure$annotation[1] <- "AAAAAAABBCCCCDDDDDDDEEEEFGGGGGHHIIIJJKKKKKLLLLLMMMMMNNNNNNNOOOOOPPPPPPPQ"
tRNA_structure$annotation[2] <- "AAAAAAABBCCCCDDDDDDDDEEEEFGGGGGHHIIIJJKKKKKLLLLLMMMMMNNNNNNNOOOOOPPPPPPPQ"
tRNA_structure$annotation[3] <- "AAAAAAABBCCCCDDDDDDDDEEEEFGGGGGHHIIIJJKKKKKLLLLLMMMMMNNNNNNNOOOOOPPPPPPPQ"
tRNA_structure$annotation[4] <- "AAAAAAABBCCCCDDDDDDDEEEEFGGGGGHHIIIJJKKKKKLLLLLMMMMMNNNNNNNOOOOOPPPPPPPQ"
tRNA_structure$annotation[5] <- "AAAAAAABBCCCCDDDDDDDEEEEFGGGGGHHIIIJJKKKKKLLLLLMMMMMNNNNNNNOOOOOPPPPPPPQ"
tRNA_structure$annotation[6] <- "AAAAAAABBCCCCDDDDDDDDEEEEFGGGGGHHIIIJJKKKKKLLLLMMMMMNNNNNNNOOOOOPPPPPPPQ"
tRNA_structure$annotation[7] <- "AAAAAAABBCCCCDDDDDDDEEEEFGGGGGHHIIIJJKKKKKLLLLLMMMMMNNNNNNNOOOOOPPPPPPPQ"
tRNA_structure$annotation[8] <- "AAAAAAABBCCCCDDDDDDDEEEEFGGGGGHHIIIJJKKKKKLLLLLMMMMMMNNNNNNNOOOOOPPPPPPPQ"
tRNA_structure$annotation[9] <- "AAAAAAABBCCCDDDDDDDDDDEEEFGGGGGHHIIIJJKKKKKLLLLLMMMMMNNNNNNNOOOOOPPPPPPPQ"
tRNA_structure$annotation[10] <- "AAAAAAABBCCCCDDDDDDDDDEEEEFGGGGGHHIIIJJKKKKKLLLLLMMMMMNNNNNNNOOOOOPPPPPPPQ"
tRNA_structure$annotation[11] <- "AAAAAAABBCCCCDDDDDDDDEEEEFGGGGGHHIIIJJKKKKKLLLLMMMMMNNNNNNNOOOOOPPPPPPPQ"
tRNA_structure$annotation[12] <- "AAAAAAABBCCCCDDDDDDDDEEEEFGGGGHHHIIIJJJKKKKLLLLMMMMMNNNNNNNOOOOOPPPPPPPQ"
tRNA_structure$annotation[13] <- "AAAAAAABBCCCCDDDDDDDEEEEFGGGGGHHIIIJJKKKKKLLLLLLMMMMNNNNNNNOOOOOPPPPPPPQ"
tRNA_structure$annotation[14] <- "AAAAAAABBCCCCDDDDDDDEEEEFGGGGGHHIIIJJKKKKKLLLLLMMMMMNNNNNNNOOOOOPPPPPPPQ"
tRNA_structure$annotation[15] <- "AAAAAAABBCCCCDDDDDDDEEEEFGGGGGHHIIIJJKKKKKLLLLLMMMMMNNNNNNNOOOOOPPPPPPPQ"
tRNA_structure$annotation[16] <- "AAAAAAABBBCCCDDDDDDDEEEFFGGGGGHHIIIJJKKKKKLLLLLMMMMMNNNNNNNOOOOOPPPPPPPQ"
tRNA_structure$annotation[17] <- "AAAAAAABBCCCCDDDDDDDEEEEFGGGGGHHIIIJJKKKKKLLLLLMMMMMNNNNNNNOOOOOPPPPPPPQ"
tRNA_structure$annotation[18] <- "AAAAAAABBCCCCDDDDDDDEEEEFGGGGGHHIIIJJKKKKKLLLLLMMMMNNNNNNNNNOOOOPPPPPPPQ"
tRNA_structure$annotation[19] <- "AAAAAAABBCCCCDDDDDDDEEEEFGGGGGHHIIIJJKKKKKLLLLLMMMMMNNNNNNNOOOOOPPPPPPPQ"
tRNA_structure$annotation[20] <- "AAAAAAABBCCCCDDDDDDDDEEEEFGGGGGHHIIIJJKKKKKLLLLMMMMMNNNNNNNOOOOOPPPPPPPQ"
tRNA_structure$annotation[21] <- "AAAAAAABBCCCCDDDDDDDDEEEEFGGGGGHHIIIJJKKKKKLLLLMMMMMNNNNNNNOOOOOPPPPPPPQ"
tRNA_structure$annotation[22] <- "AAAAAAABBCCCCDDDDDDDDEEEEFGGGGGHHIIIJJKKKKKLLLLMMMMMNNNNNNNOOOOOPPPPPPPQ"
tRNA_structure$annotation[23] <- "AAAAAAABBCCCCDDDDDDDDEEEEFGGGGGHHIIIJJJKKKKKLLLLLMMMMMNNNNNNNOOOOOPPPPPPPQ"
tRNA_structure$annotation[24] <- "AAAAAAABBCCCDDDDDDDDDEEEFGGGGGHHIIIJJKKKKKLLLLMMMMMNNNNNNNOOOOOPPPPPPPQ"
tRNA_structure$annotation[25] <- "AAAAAAABBCCCCDDDDDDDEEEEFGGGGGHHIIIJJKKKKKLLLLMMMMMNNNNNNNOOOOOPPPPPPPQ"
tRNA_structure$annotation[26] <- "AAAAAAABBCCCCDDDDDDDEEEEFGGGGHHHIIIJJJKKKKLLLLMMMMMNNNNNNNOOOOOPPPPPPPQ"
tRNA_structure$annotation[27] <- "AAAAAAABBCCCCDDDDDDDDEEEEFGGGGGHHIIIJJKKKKKLLLLMMMMMNNNNNNNOOOOOPPPPPPPQ"
tRNA_structure$annotation[28] <- "AAAAAAABBCCCCDDDDDDDDDEEEEFGGGGGHHIIIJJKKKKKLLLLLMMMMMNNNNNNNOOOOOPPPPPPPQ"
tRNA_structure$annotation[29] <- "AAAAAAABBCCCDDDDDDDDDDEEEFGGGGGHHIIIJJKKKKKLLLLLMMMMMNNNNNNNOOOOOPPPPPPPQ"
tRNA_structure$annotation[30] <- "AAAAAAABBCCCDDDDDDDDDDDEEEFGGGGGHHIIIJJKKKKKLVVVVVVVVVLLLMMMMMNNNNNNNOOOOOPPPPPPPQ"
tRNA_structure$annotation[31] <- "AAAAAAABBCCCDDDDDDDDDDDEEEFGGGGGHHIIIJJKKKKKLVVVVVVVVVVVLLMMMMMNNNNNNNOOOOOPPPPPPPQ"
tRNA_structure$annotation[32] <- "AAAAAAABBCCCDDDDDDDDDDDEEEFGGGGGHHIIIJJKKKKKLVVVVVVVVVVVVLLMMMMMNNNNNNNOOOOOPPPPPPPQ"
tRNA_structure$annotation[33] <- "AAAAAAABBBCCDDDDDDDDDDDEEFFGGGGGHHIIIJJKKKKKLVVVVVVVVVVVLLMMMMMNNNNNNNOOOOOPPPPPPPQ"
tRNA_structure$annotation[34] <- "AAAAAAABBCCCDDDDDDDDDDDEEEFGGGGGHHIIIJJKKKKKLVVVVVVVVVVVLLMMMMNNNNNNNNNOOOOPPPPPPPQ"
tRNA_structure$annotation[35] <- "AAAAAAABBCCCDDDDDDDDDDEEEFGGGGGHHIIIJJKKKKKLVVVVVVVVVVVVLLMMMMMNNNNNNNOOOOOPPPPPPPQ"
tRNA_structure$annotation[36] <- "AAAAAAABBCCCDDDDDDDDDDEEEFGGGGGHHIIIJJKKKKKLVVVVVVVVVVVVLLMMMMMNNNNNNNOOOOOPPPPPPPQ"
tRNA_structure$annotation[37] <- "AAAAAAABBCCCDDDDDDDDDDDEEEFGGGGGHHIIIJJKKKKKLVVVVVVVVVVLLMMMMMNNNNNNNOOOOOPPPPPPPQ"
tRNA_structure$annotation[38] <- "AAAAAAABBCCCDDDDDDDDDDDEEEFGGGGGHHIIIJJKKKKKLLVVVVVVVVLLLMMMMMNNNNNNNOOOOOPPPPPPPQ"
tRNA_structure$annotation[39] <- "AAAAAAABBCCCCDDDDDDDDEEEEFGGGGGHHIIIJJKKKKKLLLLLMMMMMNNNNNNNOOOOOPPPPPPPQ"
tRNA_structure$annotation[40] <- "AAAAAAABBCCCCDDDDDDDDEEEEFGGGGGHHIIIJJKKKKKLLLLLMMMMMNNNNNNNOOOOOPPPPPPPPPPPQ"
tRNA_structure$annotation[41] <- "AAAAAAABBCCCCDDDDDDDDEEEEFGGGGGHHIIIJJKKKKKLLLLLMMMMMNNNNNNNOOOOOPPPPPPPQ"
tRNA_structure$annotation[42] <- "AAAAAAABBCCCCDDDDDDDDEEEEFGGGGGHHIIIJJKKKKKLLLLLMMMMMNNNNNNNOOOOOPPPPPPPQ"
tRNA_structure$annotation[43] <- "AAAAAAABBCCCCDDDDDDDDEEEEFGGGGGHHIIIJJKKKKKLLLLLMMMMMNNNNNNNOOOOOPPPPPPPQ"
tRNA_structure$annotation[44] <- "AAAAAAABBCCCDDDDDDDDDDEEEFGGGGGHHIIIJJKKKKKLLLLLMMMMMNNNNNNNOOOOOPPPPPPPQ"
tRNA_structure$annotation[45] <- "AAAAAAABBCCCCDDDDDDDDEEEEFGGGGGHHIIIJJKKKKKLLLLLMMMMMNNNNNNNOOOOOPPPPPPPQ"
tRNA_structure$annotation[46] <- "AAAAAAAABBCCCCDDDDDDDDEEEEFGGGGGHHIIIJJKKKKKLLLLLMMMMMNNNNNNNOOOOOPPPPPPPQ"
tRNA_structure$annotation[47] <- "AAAAAAABBCCCCDDDDDDDDEEEEFGGGGGHHIIIJJKKKKKLLLLLMMMMMNNNNNNNOOOOOPPPPPPPPPPPPPQ"
tRNA_structure$annotation[48] <- "AAAAAAABBCCCCDDDDDDDDEEEEFGGGGHHHIIIJJJKKKKLLLLLMMMMMNNNNNNNOOOOOPPPPPPPQ"
tRNA_structure$annotation[49] <- "AAAAAAABBCCCCDDDDDDDDEEEEFGGGGHHHIIIJJJKKKKLLLLLMMMMMNNNNNNNOOOOOPPPPPPPQ"
tRNA_structure$annotation[50] <- "AAAAAAABBCCCCDDDDDDDDEEEEFGGGGHHHIIIJJJKKKKLLLLLMMMMMNNNNNNNOOOOOPPPPPPPQ"
tRNA_structure$annotation[51] <- "AAAAAAABBCCCDDDDDDDDDEEEFGGGGGHHIIIJJKKKKKLLLLLMMMMMNNNNNNNOOOOOPPPPPPPQ"
tRNA_structure$annotation[52] <- "AAAAAAAAABBCCCCCCDDDDEEEEEEGGGGGGHHIIIJJKKKKKKLVVVVVVVVVVVVVVLMMMMNNNNNNNOOOOPPPPPPPPPQ"
tRNA_structure$annotation[53] <- "AAAAAAABBCCCDDDDDDDDDDEEEFGGGGGHHIIIJJKKKKKLVVVVVVVVVVVLLMMMMMNNNNNNNOOOOOPPPPPPPQ"
tRNA_structure$annotation[54] <- "AAAAAAABBCCCDDDDDDDDDDEEEFGGGGGHHIIIJJKKKKKLLVVVVVVVVVLLLLMMMMNNNNNNNOOOOPPPPPPPPQ"
tRNA_structure$annotation[55] <- "AAAAAAABBCCCDDDDDDDDDDEEEFGGGGGHHIIIJJKKKKKLLVVVVVVVVVVLLMMMMMNNNNNNNOOOOOPPPPPPPQ"
tRNA_structure$annotation[56] <- "AAAAAAABBCCCCDDDDDDDDEEEEFGGGGGHIIIJKKKKKLLLLLMMMMMNNNNNNNOOOOOPPPPPPPQ"
tRNA_structure$annotation[57] <- "AAAAAAABBCCCCDDDDDDDEEEEFGGGGGHHIIIJJKKKKKLLLLLMMMMMNNNNNNNOOOOOPPPPPPPQ"
tRNA_structure$annotation[58] <- "AAAAAAABBCCCCDDDDDDDDEEEEFGGGGGHHIIIJJKKKKKLLLLMMMMMNNNNNNNOOOOOPPPPPPPQ"
tRNA_structure$annotation[59] <- "AAAAAAABBCCCDDDDDDDDDDEEEFGGGGGHHIIIJJKKKKKLLLLLMMMMMNNNNNNNOOOOOPPPPPPPQ"
tRNA_structure$annotation[60] <- "AAAAAAABBCCCCDDDDDDDEEEEFGGGGGHHIIIJJKKKKKLLLLLMMMMMNNNNNNNOOOOOPPPPPPPQ"

#Should be true if matched annotation to structure correctly
identical(nchar(tRNA_structure$refStruc),nchar(tRNA_structure$annotation))

# [1] TRUE


#work on a data frame that has gene name, position, structure, and annotation
#get name, position, with structure for the values; this can come from a join of tRNA_structure and cyto_variants
#get name, position, with annotation for the values
#then melt and whittle down to the proper data.frame to be merged with temp2

#Construct count table

temp <- melt(cyto_variants[,1:176],id.vars=c("sample","class"))
temp$name <- paste0(temp$class,"_",temp$variable)
temp <- temp[!(sample=="4036TJS_S3_R1" | sample=="4037TJS_S4_R1")]
temp2 <- dcast(temp, class+variable~sample, value.var="value")
colnames(temp2)[1] <- "name"
colnames(temp2)[2] <- "position"

#Construct structure table then merge with count table

test <- merge(cyto_variants,tRNA_structure,by="refStruc")
test <- unique(test[,c("refStruc","class")])

test2 <- matrix(nrow=217,ncol=87)
test2 <- cbind(test,test2)

test2 <- data.frame(lapply(test2, as.character), stringsAsFactors=FALSE)
colnames(test2)[3:ncol(test2)] <- colnames(cyto_variants)[3:89]

for(i in 1:nrow(test2)){
  print(i)
  for(j in 1:nchar(test2$refStruc[i])){
    test2[i,j+2] <- substr(test2$refStruc[i],j,j) 
  }
}

test2 <- melt(test2[,2:ncol(test2)],id.vars="class")

colnames(test2) <- c("name","position","structure")

temp2 <- merge(temp2,test2,by=c("name","position"),all.x=T)

#Construct annotation table then merge with count table

test <- merge(cyto_variants,tRNA_structure,by="refStruc")
test <- unique(test[,c("annotation","class")])

test2 <- matrix(nrow=217,ncol=87)
test2 <- cbind(test,test2)

test2 <- data.frame(lapply(test2, as.character), stringsAsFactors=FALSE)
colnames(test2)[3:ncol(test2)] <- colnames(cyto_variants)[3:89]

for(i in 1:nrow(test2)){
  print(i)
  for(j in 1:nchar(test2$annotation[i])){
    test2[i,j+2] <- substr(test2$annotation[i],j,j) 
  }
}

test2 <- melt(test2[,2:ncol(test2)],id.vars="class")

colnames(test2) <- c("name","position","structure")

temp2 <- merge(temp2,test2,by=c("name","position"),all.x=T)

#Construct sequence table then merge with count table

test <- sequences

test2 <- matrix(nrow=217,ncol=87)
test2 <- cbind(test,test2)

test2 <- data.frame(lapply(test2, as.character), stringsAsFactors=FALSE)
colnames(test2)[3:ncol(test2)] <- colnames(cyto_variants)[3:89]

for(i in 1:nrow(test2)){
  print(i)
  for(j in 1:nchar(test2$x[i])){
    test2[i,j+2] <- substr(test2$x[i],j,j) 
  }
}

test2 <- melt(test2[,2:ncol(test2)],id.vars="name")

colnames(test2) <- c("name","position","sequence")

temp2 <- merge(temp2,test2,by=c("name","position"),all.x=T)

temp2 <- temp2[,c(1:2,ncol(temp2)-2,ncol(temp2)-1,ncol(temp2),3:(ncol(temp2)-3))]

#Get variant counts table, and variant fractions table at the tRNA gene level

gene_counts <- temp2[grep("t",temp2$position,invert=T),]
total_counts <- temp2[grep("t",temp2$position),]


#Differential analyses

cell_type_mods <- gene_counts
rownames(cell_type_mods) <- paste0(cell_type_mods$name,":E",cell_type_mods$position)
cell_type_mods[,1:5] <- NULL

colnames(cell_type_mods) <- c("Astro_1", "Astro_2", "OL_1", "OL_2", "OPC_1", "OPC_2", "OPC_3" )

myord <- c("OPC_1", "OPC_2", "OPC_3", "OL_1", "OL_2", "Astro_1", "Astro_2")

#DEXSeq
countData <- cell_type_mods[,myord]

colData <- data.frame(row.names=colnames(countData),condition=gsub("_[^_]*$","",colnames(countData)))
colData$sample <- rownames(colData)

dds <- DEXSeqDataSet(countData = countData,
                     sampleData = colData,
                     design= ~ sample + exon + condition:exon,groupID = gsub(":.*","",rownames(countData)),featureID = gsub(".*:","",rownames(countData)))

dds = estimateSizeFactors(dds)
dds = estimateDispersions( dds )
plotDispEsts( dds )
dds = testForDEU(dds)

dxr1 = DEXSeqResults( dds )


# Clean up differential analyses and write out tables}
#STOPPED HERE
#Convert to percentage variants
res <- as.data.frame(dxr1[,c(1:7)])
colnames(res)[1] <- "name"
colnames(res)[2] <- "position"
res$position <- gsub("E","",res$position)

res <- merge(res,gene_counts,by=c("name","position"))
total_counts$position <- gsub("t","",total_counts$position) 
total_counts[,3:5] <- NULL
res <- merge(res,total_counts,by=c("name","position"))

res$position <- as.numeric(res$position) + 1
colnames(res)[11:24] <- c("Astro_1","Astro_2","OL_1","OL_2","OPC_1","OPC_2","OPC_3","Astro_1_Coverage","Astro_2_Coverage","OL_1_Coverage","OL_2_Coverage","OPC_1_Coverage","OPC_2_Coverage","OPC_3_Coverage")

myord <- c("OPC_1", "OPC_2", "OPC_3", "OL_1", "OL_2", "Astro_1", "Astro_2", "OPC_1_Coverage","OPC_2_Coverage","OPC_3_Coverage","OL_1_Coverage","OL_2_Coverage", "Astro_1_Coverage","Astro_2_Coverage")

res <- cbind(res[,1:10],res[,myord])

write.csv(res,"Variant_counts_sophie_102120.csv")

res[,11:31] <- (res[,11:17]/res[,18:24])

write.csv(res,"Variant_fractions_sophie_102120.csv")
