# Supplementary material for: Oligodendrocyte differentiation alters tRNA modifications and codon optimality-mediated mRNA decay
Source: Nat Commun. 2022 Aug 25;13:5003. doi: 10.1038/s41467-022-32766-3 (PMC9411196; doi:10.1038/s41467-022-32766-3)
Supplement: Supplementary file 3 — Supplementary Software 1 [file 41467_2022_32766_MOESM3_ESM.zip › Code/Code.txt]

## QuantM-seq mapping

for x in *.fastq.gz
do
(cutadapt --cut 2 -o temp.fastq.gz $x) 1>>processing.log
(cutadapt -g TCCAACTGGATACTGGN -e 0.2 -o temp2.fastq.gz temp.fastq.gz) 1>>processing.log
(cutadapt -a CCAGTATCCAGTTGGAATT -e 0.2 -o ${x%%.fastq.gz}.fastq.trimmed.gz temp2.fastq.gz) 1>>processing.log
rm temp.fastq.gz
rm temp2.fastq.gz
(bowtie2 --quiet --min-score G,1,8 --local -D 20 -R 3 -N 1 -L 10 -i S,1,0.5 -p 3 -x $REF -U ${x%%.fastq.gz}.fastq.trimmed.gz -S ${x%%.fastq.gz}.sam)
samtools view -b -@ 8 -o ${x%%.fastq.gz}.bam ${x%%.fastq.gz}.sam
rm ${x%%.fastq.gz}.sam
done

## Mapping with hisat2

#!/bin/bash
for x in *.fastq.gz
do
gunzip $x
fastx_clipper -Q33 -a CTGTAGGCACCATCAAT -l 18 -n -c -v -i ${x%%.fastq.gz}.fastq -o ../${x%%.fastq.gz}_clip_l18.fastq 1>>processing.log
gzip ${x%%.fastq.gz}.fastq
hisat2-2.1.0/hisat2 -p 8 --dta -x grcm38_tran/genome_tran -U ../${x%%.fastq.gz}_clip_l18.fastq -S ../${x%%.fastq.gz}_clip_l18.sam 2>>mapping.log
samtools view -@ 8 -b ../${x%%.fastq.gz}_clip_l18.sam -o ../${x%%.fastq.gz}_clip_l18_unsorted.bam
samtools sort -@ 8 ../${x%%.fastq.gz}_clip_l18_unsorted.bam > ../${x%%.fastq.gz}_clip_l18.bam
samtools index -b ../${x%%.fastq.gz}_clip_l18.bam
rm ../${x%%.fastq.gz}_clip_l18.sam
rm ../${x%%.fastq.gz}_clip_l18_unsorted.bam
gzip ../${x%%.fastq.gz}_clip_l18.fastq
done

## Also map to the spike-ins, generate an index with:
#>LysA_b_subtilis_355_834
#AGAGGGAATGACATTGTTCTTACACGGCACAAGCAGACAAAATCAACATGGTCATTTAGAAATCGGAGGTGTGGATGCTCTCTATTTAGCGGAGAAATATGGTACACCTCTTTACGTATATGATGTGGCTTTAATACGTGAGCGTGCTAAAAGCTTTAAGCAGGCGTTTATTTCTGCAGGGCTGAAAGCACAGGTGGCATATGCGAGCAAAGCATTCTCATCAGTCGCAATGATTCAGCTCGCTGAGGAAGAGGGACTTTCTTTAGATGTCGTATCCGGAGAGAGCTATATACGGCTGTTGCAGCAGGCTTTCCGGCAGAACGCATCCACTTTCATGGAAACAATAAGAGCAGGGAAGAACTGCGGATGGCGCTTGAGCACCGCATCGGCTGCATTGTGGTGGATAATTTCTATGAAATCGTCGCTTCTTGAAGACCTATGTAAAGAAACGGGTCACTCCATCGATGTTCTTCTTCGGAT
#>Luc_18_997
#ACGGTGGGAGGTCTATATAAGCAGAGCTCTCTGGCTAACTAGAGAACCCACTGCTTACTGGCTTATCGAAATTAATACGACTCACTATAGGGAGACCCAAGCTTGGCATTCCGGTACTGTTGGTAAAGCCACCATGGAAGACGCCAAAAACATAAAGAAAGGCCCGGCGCCATTCTATCCGCTGGAAGATGGAACCGCTGGAGAGCAACTGCATAAGGCTATGAAGAGATACGCCCTGGTTCCTGGAACAATTGCTTTTACAGATGCACATATCGAGGTGGACATCACTTACGCTGAGTACTTCGAAATGTCCGTTCGGTTGGCAGAAGCTATGAAACGATATGGGCTGAATACAAATCACAGAATCGTCGTATGCAGTGAAAACTCTCTTCAATTCTTTATGCCGGTGTTGGGCGCGTTATTTATCGGAGTTGCAGTTGCGCCCGCGAACGACATTTATAATGAACGTGAATTGCTCAACAGTATGGGCATTTCGCAGCCTACCGTGGTGTTCGTTTCCAAAAAGGGGTTGCAAAAAATTTTGAACGTGCAAAAAAAGCTCCCAATCATCCAAAAAATTATTATCATGGATTCTAAAACGGATTACCAGGGATTTCAGTCGATGTACACGTTCGTCACATCTCATCTACCTCCCGGTTTTAATGAATACGATTTTGTGCCAGAGTCCTTCGATAGGGACAAGACAATTGCACTGATCATGAACTCCTCTGGATCTACTGGTCTGCCTAAAGGTGTCGCTCTGCCTCATAGAACTGCCTGCGTGAGATTCTCGCATGCCAGAGATCCTATTTTTGGCAATCAAATCATTCCGGATACTGCGATTTTAAGTGTTGTTCCATTCCATCACGGTTTTGGAATGTTTACTACACTCGGATATTTGATATGTGGATTTCGAGTCGTCTTAATGTATAGATTTGAAGAAGAGCTGTTTCTGAGGAGCCTTCAGGATTACAAGATTC


## Generate FPKM

#!/bin/bash
for x in *.bam
do
/home/sophie/stringtie-1.3.5.Linux_x86_64/stringtie $x -G gencode.vM9.canonical_ccds_transcripts.gff3 -p 8 -B -e -o stringtie_ballgown/${x%%.bam}_l18_ballgown/${x%%.bam}.gtf
done

# Example with stringtie/ballgown
# R code:
library(ballgown)
sample_paths = c("Replicates1/OL-0_S1_clip_l18_ballgown_merge/",
                 "Replicates1/OL-1_S2_clip_l18_ballgown_merge/",
                 "Replicates1/OL-2_S2_clip_l18_ballgown_merge/",
                 "Replicates1/OL-4_S6_clip_l18_ballgown_merge/",
                 "Replicates1/OL-6_S7_clip_l18_ballgown_merge/",
                 "Replicates1/OPC1-0_S3_clip_l18_ballgown_merge/",
                 "Replicates1/OPC1-1_S4_clip_l18_ballgown_merge/",
                 "Replicates1/OPC1-2_S5_clip_l18_ballgown_merge/",
                 "Replicates1/OPC1-4_S6_clip_l18_ballgown_merge/",
                 "Replicates1/OPC1-6_S7_clip_l18_ballgown_merge/",
                 "Replicates1/OPC2-0_S3_clip_l18_ballgown_merge/",
                 "Replicates1/OPC2-1_S4_clip_l18_ballgown_merge/",
                 "Replicates1/OPC2-2_S5_clip_l18_ballgown_merge/",
                 "Replicates1/OPC2-4_S6_clip_l18_ballgown_merge/",
                 "Replicates1/OPC2-6_S7_clip_l18_ballgown_merge/")

bg <- ballgown(samples=sample_paths, pData=data.frame(ID=paste0(c("OL-0_S1", "OL-1_S2", "OL-2_S2", "OL-4_S6", "OL-6_S7", "OPC1-0_S3", "OPC1-1_S4", "OPC1-2_S5", "OPC1-4_S6", "OPC1-6_S7", "OPC2-0_S3", "OPC2-1_S4", "OPC2-2_S5", "OPC2-4_S6", "OPC2-6_S7"), rep("_clip_l18_ballgown_merge", 20)),
                                                      TP=c("OL-0_S1_clip_l18", "OL-1_S2_clip_l18", "OL-2_S2_clip_l18", "OL-4_S6_clip_l18", "OL-6_S7_clip_l18", "OPC1-0_S3_clip_l18", "OPC1-1_S4_clip_l18", "OPC1-2_S5_clip_l18", "OPC1-4_S6_clip_l18", "OPC1-6_S7_clip_l18", "OPC2-0_S3_clip_l18", "OPC2-1_S4_clip_l18", "OPC2-2_S5_clip_l18", "OPC2-4_S6_clip_l18", "OPC2-6_S7_clip_l18")))

gene_exp <- data.frame(ID=ballgown::transcriptNames(bg))
gene_exp <- cbind.data.frame(gene_exp, ballgown::texpr(bg))
colnames(gene_exp) <- c("ID", "OL_0h", "OL_1h", "OL_2h", "OL_4h", "OL_6h", "OPC1_0h", "OPC1_1h", "OPC1_2h", "OPC1_4h", "OPC1_6h", "OPC2_0h", "OPC2_1h", "OPC2_2h", "OPC2_4h", "OPC2_6h")
write.table(gene_exp, "Replicates1/All_bg_summary_l18_hisat2_tran_canonical_vM9_merge.txt", quote=F, sep='\t', row.names=F)
