# Supplementary material for: Oligodendrocyte differentiation alters tRNA modifications and codon optimality-mediated mRNA decay
Source: Nat Commun. 2022 Aug 25;13:5003. doi: 10.1038/s41467-022-32766-3 (PMC9411196; doi:10.1038/s41467-022-32766-3)
Supplement: Supplementary file 3 — Supplementary Software 1 [file 41467_2022_32766_MOESM3_ESM.zip › Code/CSC.Rmd]

---
title: "CSC_Calc"
output: html_document
date: "2022-08-10"
---

```{r setup, include=FALSE}
knitr::opts_chunk$set(echo = TRUE)
```

## Filter out transcripts with 0hr time-point < 1 FPKM and 1 and 2hr time-points =0 
## Normalize to FPKM on spike-in
## Calculate T1/2 (least absolute deviation method)
## Set max T1/2 6hr

```{r}

OPC1 <- read.table("Half_lives/OPC1_cano_0hThr1_normSI_IDcorr_no0in1and2hr_8831tr_T12_AbsRes500_6h_8802.txt", header=TRUE) %>% as.data.frame()
OPC2 <- read.table("Half_lives/OPC2_cano_0hThr1_normSI_IDcorr_no0in1and2hr_10210tr_T12_AbsRes500_6h_10188.txt", header=TRUE) %>% as.data.frame()
OPC3 <- read.table("Half_lives/OPC3_cano_0hThr1_normSI_IDcorr_no0in1and2hr_9607tr_T12_AbsRes500_6h_9581.txt", header=TRUE) %>% as.data.frame()
OL1 <- read.table("Half_lives/OL1_cano_0hThr1_normSI_IDcorr_no0in1and2hr_10277tr_T12_AbsRes500_6h_10230.txt", header=TRUE) %>% as.data.frame()
OL2 <- read.table("Half_lives/OL2_cano_0hThr1_normSI_IDcorr_no0in1and2hr_10067tr_T12_AbsRes500_6h_10043.txt", header=TRUE) %>% as.data.frame()

OPC <- Reduce(function(x,y) merge (x = x, y = y, by = "transcript_id"), list(OPC1, OPC2, OPC3))
OL<- Reduce(function(x,y) merge (x = x, y = y, by = "transcript_id"), list(OL1, OL2))


colnames(OPC)[2] <- "OPC1"
colnames(OPC)[3] <- "OPC2"
colnames(OPC)[4] <- "OPC3"
colnames(OL)[2] <- "OL1"
colnames(OL)[3] <- "OL2"

OL1_fromOL <- OL %>% select("transcript_id", "OL1")
OL2_fromOL <- OL %>% select("transcript_id", "OL2")
OPC1_fromOPC <- OPC %>% select("transcript_id", "OPC1")
OPC2_fromOPC <- OPC %>% select("transcript_id", "OPC2")
OPC3_fromOPC <- OPC %>% select("transcript_id", "OPC3")

require(Biostrings)
ORFs <- readDNAStringSet("gencode.vM9.canonical_ccds.20190325.fa") %>% as.data.frame()

ORFs <- tibble::rownames_to_column(ORFs, "transcript_id")
colnames(ORFs)[2] <- "sequence"

OL1_fromOL_HalfLife_CDS <- merge(OL1_fromOL, ORFs, by = "transcript_id")
OL2_fromOL_HalfLife_CDS <- merge(OL2_fromOL, ORFs, by = "transcript_id")
OPC1_fromOPC_HalfLife_CDS <- merge(OPC1_fromOPC, ORFs, by = "transcript_id")
OPC2_fromOPC_HalfLife_CDS <- merge(OPC2_fromOPC, ORFs, by = "transcript_id")
OPC3_fromOPC_HalfLife_CDS <- merge(OPC3_fromOPC, ORFs, by = "transcript_id")

ggplot(data = OL1_fromOL_HalfLife_CDS, aes(x=OL1)) +
  geom_density() +
  theme_classic()
ggplot(data = OL2_fromOL_HalfLife_CDS, aes(x=OL2)) +
  geom_density() +
  theme_classic()
ggplot(data = OPC1_fromOPC_HalfLife_CDS, aes(x=OPC1)) +
  geom_density() +
  theme_classic()
ggplot(data = OPC2_fromOPC_HalfLife_CDS, aes(x=OPC2)) +
  geom_density() +
  theme_classic()
ggplot(data = OPC3_fromOPC_HalfLife_CDS, aes(x=OPC3)) +
  geom_density() +
  theme_classic()

ggplot() + geom_density(OL1_fromOL_HalfLife_CDS, mapping = aes(x= OL1, colour="OL")) + geom_density(OL2_fromOL_HalfLife_CDS, mapping = aes(x= OL2, colour="OL")) + geom_density(OPC1_fromOPC_HalfLife_CDS, mapping = aes(x= OPC1, colour="OPC")) + geom_density(OPC2_fromOPC_HalfLife_CDS, mapping = aes(x= OPC2, colour="OPC")) + geom_density(OPC3_fromOPC_HalfLife_CDS, mapping = aes(x= OPC3, colour="OPC")) + scale_colour_manual(values=c(OL="blue", OPC="purple")) + labs(x="Half-life", legend="Cell_type") + theme_classic()


OL1_fromOL_HalfLife_CDS$sequence <- as.character(OL1_fromOL_HalfLife_CDS$sequence)
OL1_fromOL_HalfLife_CDS$sequence <- DNAStringSet(OL1_fromOL_HalfLife_CDS$sequence)
OL2_fromOL_HalfLife_CDS$sequence <- as.character(OL2_fromOL_HalfLife_CDS$sequence)
OL2_fromOL_HalfLife_CDS$sequence <- DNAStringSet(OL2_fromOL_HalfLife_CDS$sequence)
OPC1_fromOPC_HalfLife_CDS$sequence <- as.character(OPC1_fromOPC_HalfLife_CDS$sequence)
OPC1_fromOPC_HalfLife_CDS$sequence <- DNAStringSet(OPC1_fromOPC_HalfLife_CDS$sequence)
OPC2_fromOPC_HalfLife_CDS$sequence <- as.character(OPC2_fromOPC_HalfLife_CDS$sequence)
OPC2_fromOPC_HalfLife_CDS$sequence <- DNAStringSet(OPC2_fromOPC_HalfLife_CDS$sequence)
OPC3_fromOPC_HalfLife_CDS$sequence <- as.character(OPC3_fromOPC_HalfLife_CDS$sequence)
OPC3_fromOPC_HalfLife_CDS$sequence <- DNAStringSet(OPC3_fromOPC_HalfLife_CDS$sequence)


require(Biostrings)
OL1_fromOL_HalfLife_CDS[, 4:67] <- oligonucleotideFrequency(OL1_fromOL_HalfLife_CDS$sequence, width = 3, step = 3, as.prob = TRUE, as.array = FALSE, fast.moving.side = "right", with.labels = TRUE, simplify.as = "matrix") %>%
  as.data.frame()
OL2_fromOL_HalfLife_CDS[, 4:67] <- oligonucleotideFrequency(OL2_fromOL_HalfLife_CDS$sequence, width = 3, step = 3, as.prob = TRUE, as.array = FALSE, fast.moving.side = "right", with.labels = TRUE, simplify.as = "matrix") %>%
  as.data.frame()
OPC1_fromOPC_HalfLife_CDS[, 4:67] <- oligonucleotideFrequency(OPC1_fromOPC_HalfLife_CDS$sequence, width = 3, step = 3, as.prob = TRUE, as.array = FALSE, fast.moving.side = "right", with.labels = TRUE, simplify.as = "matrix") %>%
  as.data.frame()
OPC2_fromOPC_HalfLife_CDS[, 4:67] <- oligonucleotideFrequency(OPC2_fromOPC_HalfLife_CDS$sequence, width = 3, step = 3, as.prob = TRUE, as.array = FALSE, fast.moving.side = "right", with.labels = TRUE, simplify.as = "matrix") %>%
  as.data.frame()
OPC3_fromOPC_HalfLife_CDS[, 4:67] <- oligonucleotideFrequency(OPC3_fromOPC_HalfLife_CDS$sequence, width = 3, step = 3, as.prob = TRUE, as.array = FALSE, fast.moving.side = "right", with.labels = TRUE, simplify.as = "matrix") %>%
  as.data.frame()

OL1_fromOL_HalfLife_Codons <- OL1_fromOL_HalfLife_CDS %>%
  select(-c(transcript_id, sequence, TAA, TAG, TGA))
OL2_fromOL_HalfLife_Codons <- OL2_fromOL_HalfLife_CDS %>%
  select(-c(transcript_id, sequence, TAA, TAG, TGA))
OPC1_fromOPC_HalfLife_Codons <- OPC1_fromOPC_HalfLife_CDS %>%
  select(-c(transcript_id, sequence, TAA, TAG, TGA))
OPC2_fromOPC_HalfLife_Codons <- OPC2_fromOPC_HalfLife_CDS %>%
  select(-c(transcript_id, sequence, TAA, TAG, TGA))
OPC3_fromOPC_HalfLife_Codons <- OPC3_fromOPC_HalfLife_CDS %>%
  select(-c(transcript_id, sequence, TAA, TAG, TGA))

CSC_Cor_Stats <- function(x,y) {
  correl_df <- data.frame()
  correl = cor.test(x, y, method = "pearson")
  CSC = correl$estimate
  P.value = correl$p.value
  
  correl_df[1,1] <- correl$estimate
  correl_df[1,2] <- correl$p.value
  correl_df[1,3] <- correl$conf.int[1]
  correl_df[1,4] <- correl$conf.int[2]
  
  colnames(correl_df) <- c("CSC", "P.Value", "Lower.Conf", "Upper.Conf")
  
  return(correl_df)
}

#Generate mini dataframes for each codon, store in list
codon_df_list_OL1_fromOL <- vector(mode = "list", length = 61)
for (i in 2:62) {
  codon_df_list_OL1_fromOL[[i-1]] <- CSC_Cor_Stats(OL1_fromOL_HalfLife_Codons[,1], OL1_fromOL_HalfLife_Codons[,i])
}
codon_df_list_OL2_fromOL <- vector(mode = "list", length = 61)
for (i in 2:62) {
  codon_df_list_OL2_fromOL[[i-1]] <- CSC_Cor_Stats(OL2_fromOL_HalfLife_Codons[,1], OL2_fromOL_HalfLife_Codons[,i])
}

codon_df_list_OPC1_fromOPC <- vector(mode = "list", length = 61)
for (i in 2:62) {
  codon_df_list_OPC1_fromOPC[[i-1]] <- CSC_Cor_Stats(OPC1_fromOPC_HalfLife_Codons[,1], OPC1_fromOPC_HalfLife_Codons[,i])
}
codon_df_list_OPC2_fromOPC <- vector(mode = "list", length = 61)
for (i in 2:62) {
  codon_df_list_OPC2_fromOPC[[i-1]] <- CSC_Cor_Stats(OPC2_fromOPC_HalfLife_Codons[,1], OPC2_fromOPC_HalfLife_Codons[,i])
}
codon_df_list_OPC3_fromOPC <- vector(mode = "list", length = 61)
for (i in 2:62) {
  codon_df_list_OPC3_fromOPC[[i-1]] <- CSC_Cor_Stats(OPC3_fromOPC_HalfLife_Codons[,1], OPC3_fromOPC_HalfLife_Codons[,i])
}


Codon_vector <- colnames(OPC1_fromOPC_HalfLife_Codons[,2:62]) #Extract codon column names

#Bind list into master dataframe
CSC_stat_df_OL1_fromOL <- do.call("rbind", codon_df_list_OL1_fromOL)
CSC_stat_df_OL1_fromOL$Codon <- Codon_vector
CSC_stat_df_OL2_fromOL <- do.call("rbind", codon_df_list_OL2_fromOL)
CSC_stat_df_OL2_fromOL$Codon <- Codon_vector

CSC_stat_df_OPC1_fromOPC <- do.call("rbind", codon_df_list_OPC1_fromOPC)
CSC_stat_df_OPC1_fromOPC$Codon <- Codon_vector
CSC_stat_df_OPC2_fromOPC <- do.call("rbind", codon_df_list_OPC2_fromOPC)
CSC_stat_df_OPC2_fromOPC$Codon <- Codon_vector
CSC_stat_df_OPC3_fromOPC <- do.call("rbind", codon_df_list_OPC3_fromOPC)
CSC_stat_df_OPC3_fromOPC$Codon <- Codon_vector

CSC_stat_df_OL1_fromOL <- CSC_stat_df_OL1_fromOL %>% mutate(Cell_type = "OL")
CSC_stat_df_OL2_fromOL <- CSC_stat_df_OL2_fromOL %>% mutate(Cell_type = "OL")
CSC_stat_df_OPC1_fromOPC <- CSC_stat_df_OPC1_fromOPC %>% mutate(Cell_type = "OPC")
CSC_stat_df_OPC2_fromOPC <- CSC_stat_df_OPC2_fromOPC %>% mutate(Cell_type = "OPC")
CSC_stat_df_OPC3_fromOPC <- CSC_stat_df_OPC3_fromOPC %>% mutate(Cell_type = "OPC")

CSC_Stat_OPC_OL_fromCellType <- rbind(CSC_stat_df_OPC1_fromOPC, CSC_stat_df_OPC2_fromOPC, CSC_stat_df_OPC3_fromOPC, CSC_stat_df_OL1_fromOL, CSC_stat_df_OL2_fromOL)

library(ggplot2)
library(Rmisc)

sd.sum.CSC <- summarySE(CSC_Stat_OPC_OL_fromCellType, measurevar="CSC", groupvars=c("Cell_type","Codon"))
sd.sum.CSC$Cell_type <- factor(sd.sum.CSC$Cell_type, levels = c("OPC", "OL"))

p <- sd.sum.CSC %>% 
  ggplot(aes(x=Cell_type, y=CSC, fill=Cell_type))
p + facet_wrap(~ Codon) + geom_col(colour="black") + scale_fill_manual(values=c("purple", "blue")) + geom_errorbar(aes(ymin=CSC-se, ymax= CSC+se), width=.1) + theme_classic() + labs(x="Codon") + theme(axis.text.x = element_text(angle=90, size=7))

```
