# Supplementary material for: Oligodendrocyte differentiation alters tRNA modifications and codon optimality-mediated mRNA decay
Source: Nat Commun. 2022 Aug 25;13:5003. doi: 10.1038/s41467-022-32766-3 (PMC9411196; doi:10.1038/s41467-022-32766-3)
Supplement: Supplementary file 3 — Supplementary Software 1 [file 41467_2022_32766_MOESM3_ESM.zip › Code/Pausing.Rmd]

---
title: "Pausing"
output: html_document
date: "2022-08-10"
---
# Run O'Shea script calculate_codon_ribo_density with overhang 50 nucleotides, for total (T) and footprints (FP) samples
# Run O'Shea script plot_codon_ribo_density adapted below


```{r}
library(BSgenome)
library(magrittr) 
library(tidyverse)
library(stringr) 
library(tibble)
library(dplyr)

codonfiles <- list.files('/Pausing/',
                         pattern = '_codon.ribo.density_overhang50.tsv',
                         recursive = T, full.names = T)
samples <- c("OL1_T", "OL1_FP", "OL2_T", "OL2_FP", "OPC1_T", "OPC1_FP", "OPC2_T", "OPC2_FP")

codon.table  <- GENETIC_CODE %>% 
  as_tibble() %>%
  rownames_to_column(var='codon') %>%   ## used to be row.names   
  dplyr::rename(., aa=value) %>%
  arrange(aa) %>% 
  mutate(aanum = list <- c(1,1,1,2,2,2,2,3,3,4,4,5,5,6,6,7,7,7,7,8,8,9,9,9,10,10,11,11,11,11,11,11,12,13,13,14,14,14,14,15,15,16,16,16,16,16,16,17,17,17,17,17,17,18,18,18,18,19,19,19,19,20,21,21)) %>% 
  print

CODE <- as.data.frame(GENETIC_CODE)
CODE$codon <- row.names(CODE)

data <- codonfiles %>% 
# apply to each codon file
 lapply(. %>%
          # read file with first col as string
read_tsv(col_types = c(col_character())) %>% 
     # gather all positions into single column
gather(position, density, -codon) %>% 
#            # convert position to integer
mutate(position = as.integer(position))
) %>% 
# give each sample the correct name
set_names(samples) %>% 
# join all sample data into one dataframe
bind_rows(.id = 'sample') %>% 
# add aa for each codon
left_join(codon.table, by = 'codon') %>%
print

density <- data %>%
  mutate(cellline=str_extract(sample, 'OPC|OL'),
         counts=str_extract(sample, 'FP|T'),
         repl=str_extract(sample, '1|2')) %>%
  write_tsv('Pausing/codon.density_overhang50_hisat.tsv') 

density$codon <- str_replace_all(density$codon, "T", "U") 


density.sum <- density %>% 
  group_by(codon, aa, aanum, sample) %>% 
  select(density) %>% 
  summarise(density.sum = sum(density)) %>%  
  # extract annotations for easy plotting
  mutate(cellline=str_extract(sample, 'OPC|OL'),
         counts=str_extract(sample, 'FP|T'),
         repl=str_extract(sample, '1|2')) %>% 
  ungroup %>%
  arrange(sample, codon) %>%
  write_tsv('Pausing/codon.density.sum_overhang50_hisat.tsv')

fp <- density.sum %>% filter(counts == "FP")
tot <- density.sum %>% filter(counts == "T")
df <- fp %>%
  inner_join(tot, by=c("aa", "codon", "cellline", "repl", "aanum")) %>% 
  mutate(FPnormTot=(density.sum.x/density.sum.y))
sd.sum.norm <- Rmisc::summarySE(df, measurevar="FPnormTot", groupvars=c("cellline", "codon", "aa"))

## Difference to OPC average
aver.OPC <- sd.sum.norm %>% filter(cellline == "OPC") %>%
  select(c("codon", "FPnormTot"))
colnames(aver.OPC)[2] <- "FPnormTot_OPC_aver"
diffOPC <- Reduce(function(x,y) merge (x = x, y = y, by = "codon"), list(aver.OPC, df)) %>%
  select("codon", "cellline", "repl", "FPnormTot", "FPnormTot_OPC_aver") %>%
  mutate(pause_diff = (FPnormTot-FPnormTot_OPC_aver))
diffOPC %>% 
  ggplot(aes(x=reorder(codon, -(pause_diff)), y=pause_diff, fill=cellline)) + geom_point(aes(colour = cellline), size=1) + scale_colour_manual(values=c("blue", "purple")) + labs(x="Codon", y="pausing score - average(pausing score OPC)") + theme(axis.text.x = element_text(angle=90, size=7))

sd.diffOPC <- Rmisc::summarySE(diffOPC, measurevar="pause_diff", groupvars=c("cellline", "codon"))
pause_allSEM <- Reduce(function(x,y) merge (x = x, y = y, by = c("cellline", "codon")), list(diffOPC, sd.diffOPC))

pick <- function(condition){
  function(d) d %>% filter_(condition)
}

pause_allSEM %>%
  ggplot(aes(x=reorder(codon, -(pause_diff.x)), y=pause_diff.x, fill=cellline)) + geom_point(aes(colour = cellline), size=0.5) + geom_point(data = pick(~cellline == "OPC"), aes(x=reorder(codon, pause_diff.y), y=pause_diff.y), size=0.25) +
  scale_colour_manual(values=c("blue", "purple")) + labs(x="Codon", y="pausing score - average(pausing score OPC)") + theme(axis.text.x = element_text(angle=90, size=7))

## Lys and Phe codons
df %>% filter (codon == "AAA" | codon == "AAG" | codon == "UUU" | codon == "UUC")  %>%
  mutate(name= fct_relevel(codon, "UUC", "UUU", "AAG", "AAA")) %>%
  ggplot(aes(x=name, y=FPnormTot, fill=cellline)) + geom_point(aes(colour = cellline), size=2) + scale_colour_manual(values=c("blue", "purple")) + labs(x="Codon", y="pausing score") + theme(axis.text.x = element_text(angle=90, size=7))

## Plot with optimal/non-optimal color, by amino acid
sd.sum.norm.opt.OL <- sd.sum.norm %>% mutate(CSC=ifelse((codon ==  "AAC"| codon==  "AAG"| codon==  "ACC"| codon== "ACG"| codon==  "AUC"| codon== "AUG"| codon== "AUU"| codon=="CCC" | codon== "CGA"| codon== "CGC"| codon== "CGG"| codon== "CGU" | codon== "CUC"| codon== "CUG"| codon==  "GAG"| codon== "GAC"| codon== "GCG"| codon==  "GCC"| codon== "GCU"| codon==  "GGC"| codon==  "GGG"| codon== "GGU"| codon== "GUC"| codon== "GUG"| codon==  "UAC"| codon==  "UGG"| codon==  "UUC"), "Opt_CSC", "NO_CSC"))

sd.sum.norm.opt.OL %>%
  filter(cellline == "OL") %>% 
  ggplot(aes(x=reorder(aa, -FPnormTot), y=FPnormTot, fill=CSC)) + geom_point(aes(colour = CSC), size=0.5) + scale_fill_manual(values=c("red", "green")) + labs(x="Codon", y="pausing score") + theme(axis.text.x = element_text(angle=90, size=7)) +
  ylim(0.9,1.075)

sd.sum.norm.CSCopc <- sd.sum.norm %>% mutate(CSC=ifelse((codon == "AAA"| codon ==  "AAC"| codon==  "AAG"| codon==  "AAU"| codon== "ACC"| codon==  "AUA"| codon==  "AUC"| codon== "AUG"| codon== "AUU"| codon== "CGA"| codon== "CGU"| codon== "CUG"| codon==  "GAA"| codon== "GAC"| codon== "GAU"| codon== "GCA"| codon==  "GCC"| codon== "GCU"| codon== "GGA"| codon==  "GGC"| codon==  "GGG"| codon== "GGU"| codon==  "GUA"| codon== "GUC"| codon== "GUG"| codon== "GUU"| codon==  "UAC"| codon==  "UAU"| codon==  "UGG"| codon==  "UUC" | codon== "UUU"), "Opt_CSC", "NO_CSC"))

sd.sum.norm.CSCopc %>%
  filter(cellline == "OPC") %>%
  ggplot(aes(x=reorder(aa, -FPnormTot), y=FPnormTot, fill=CSC)) + geom_point(aes(colour = CSC), size=0.5) + scale_fill_manual(values=c("red", "green")) + labs(x="Codon", y="pausing score") + geom_errorbar(aes(ymin=FPnormTot-se, ymax= FPnormTot+se, colour=CSC), width=.2) + theme(axis.text.x = element_text(angle=90, size=7))


```
