# Supplementary material for: Oligodendrocyte differentiation alters tRNA modifications and codon optimality-mediated mRNA decay
Source: Nat Commun. 2022 Aug 25;13:5003. doi: 10.1038/s41467-022-32766-3 (PMC9411196; doi:10.1038/s41467-022-32766-3)
Supplement: Supplementary file 3 — Supplementary Software 1 [file 41467_2022_32766_MOESM3_ESM.zip › Code/tRNA_core_OPC_OL_astro.Rmd]

title: "tRNA-seq Analysis, 4/24/20, TJ Sweet"
output: html_notebook
---

#SETUP - MUST DO BEFORE RUNNING R CODE: 

1:Genomics core provides FastQC reports, de-multiplexes, and removes PhiX reads. Results in a .fastq file for each library. If not already done, gzip these fastq files with gzip in linux.

2:Move .fastq.gz files, bowtie2 index, and "tRNA_seq_processing_script.txt" to the working directory. 

3:Run "tRNA_seq_processing_script.txt" in bash. Make sure to set number of processors for bowtie2 to use (number of processors on system - 1). This script iterates over every .fastq file and performs each of these operations in order:
   A:Trim adapters and CCA with cutadapt
   B:Map reads to hg38 tRNAs with bowtie2 in very-sensitive mode
   C:Capture statistics for each step in "processing.log" and "mapping.log"
   D:Converts .sam to .bam and removes .sam to save space.
   
4:Manually set working directory and sampleTable in "R SCRIPT SETUP" code chunk below

#R SCRIPT SETUP

```{r warning=FALSE}
setwd("/Volumes/LaCie/OPC_OL_astro/")

#Call in packages needed
library(data.table)
library(tidyr)
library(Rsubread)
library(ggplot2)
library(Biostrings)
library(stringr)
library(reshape2)
library(gplots)
library(plyr)
library(corrplot)
library(DESeq2)
library(dplyr)
library(ggpubr)

#Call in list of data files
#bamFiles <- list.files(pattern="\\.bam$",full.names = F)
bamFiles <- dir(".", "bam$")
sampleTable <- data.frame(bamFiles=bamFiles,sample=c("Astrocyte_1","Astrocyte_2","OL_1","OL_2","OPC_1","OPC_2","OPC_3"))

sampleTable

#Force number printout instead of scientific notation
options("scipen"=100, "digits"=4)
```

#COUNT READS OVER tRNA GENES

```{r}
#Make annotation files for counting. "tRNA_names_size.txt" is created by the script above from the bowtie2 index mapped to.
#Need columns "GeneID","Chr","Start","End","Strand"
tRNA.annot <- as.data.frame(fread("tRNA_names_sizes.txt"))
tRNA.annot <- data.frame(GeneID=sub(" .*","",tRNA.annot$V2),Chr=sub(" .*","",tRNA.annot$V2),Start=1,End=tRNA.annot$V3,Strand="+")                            
#Count reads over tRNA genes
tRNA.counts <- featureCounts(bamFiles,annot.ext = tRNA.annot,strandSpecific = 1,useMetaFeatures=F,minMQS = 10)
```
#BUILD STATS TABLES
#CHANGE TO HAVE TRNA TABLE, THEN TRNA.RPM TABLE

#ALL TRNA GENES
#CONVERT TO READS PER MILLION
#MAKE SURE TO CHANGE MYORD ON LINE 86 TO WHATEVER ORDER YOU WANT
#MAKE SURE TO MANUALLY CONVERT THE PATHS ON LINES 75 AND 76 TO WHATEVER YOUR FOLDER IS
#CHANGE FILE NAMES TO WHAT YOU WANT ON LINES 91,92,115, AND 116
#OUTPUTS GENE-LEVEL CSV FILE

```{r}
#Call in reads and total library stats from tRNA.counts object above
tRNA <- as.data.frame(tRNA.counts$counts)
tRNA.stat <- as.data.frame(tRNA.counts$stat)
rownames(tRNA.stat) <- tRNA.stat[,1]
tRNA.stat <- tRNA.stat[,2:ncol(tRNA.stat)]

tRNA

#Change column names to simplify (featureCounts takes the whole path of bam file) 
colnames(tRNA) <- as.character(sampleTable$sample[match(as.character(sampleTable$bamFiles),gsub("X.Volumes.LaCie.OPC_OL_astro.","",colnames(tRNA)))])
colnames(tRNA.stat) <- as.character(sampleTable$sample[match(as.character(sampleTable$bamFiles),gsub("X.Volumes.LaCie.OPC_OL_astro.","",colnames(tRNA.stat)))])

myord <- c("OPC_1","OPC_2","OPC_3","OL_1","OL_2","Astrocyte_1","Astrocyte_2")

tRNA.mito <- tRNA[(grep("mtdb",rownames(tRNA))),]
tRNA.cyto <- tRNA[(grep("mtdb",rownames(tRNA),invert=T)),]

write.csv(tRNA[,myord],"./output/OPC_OL_astro_gene_summary_raw_counts.csv")
write.csv(tRNA.stat[,myord],"./output/OPC_OL_astro_mapping_stats.csv")

tRNA.RPM <- tRNA

#Convert to reads per million mapped reads or throw error if data don't line up
if(identical(colnames(tRNA.RPM),colnames(tRNA.stat))){

for(i in 1:ncol(tRNA.RPM)){
  tRNA.RPM[,i] <- (tRNA.RPM[,i] * 1000000) / tRNA.stat[1,i]
}

} else {
  stop("tRNA.RPM and tRNA.stat dataframe columns are not in same order")
}

tRNA.RPM

tRNA.RPM.mito <- tRNA.RPM[(grep("mtdb",rownames(tRNA.RPM))),]
tRNA.RPM.cyto <- tRNA.RPM[(grep("mtdb",rownames(tRNA.RPM),invert=T)),]

tRNA.RPM.mito
tRNA.RPM.cyto
  
write.csv(tRNA.RPM.cyto[,myord],"./output/OPC_OL_astro_tRNA_gene_summary_cyto_RPM.csv")
write.csv(tRNA.RPM.mito[,myord],"./output/OPC_OL_astro_tRNA_gene_summary_mito_RPM.csv")


```

#GENE-LEVEL PCA AND REPRODUCIBILITY

```{r}

OPC <- c("OPC_1","OPC_2","OPC_3")
OL  <- c("OL_1","OL_2")
Astro <- c("Astrocyte_1","Astrocyte_2")

#matrix for PCA
tRNA.RPM.cyto <- tRNA.RPM.cyto[,myord]
mat_data_mouse <- as.matrix(tRNA.RPM.cyto)
log_mat_data_mouse <- log10(mat_data_mouse)
log_mat_data_mouse[!is.finite(log_mat_data_mouse)] <- 0

#MDS plot for mouse tissues
fib_mat_data_mouse <- mat_data_mouse
log_fib_mat_data_mouse <- log10(fib_mat_data_mouse)
log_fib_mat_data_mouse[!is.finite(log_fib_mat_data_mouse)] <- 0
distance.matrix.fib_mouse <- dist(scale(t(fib_mat_data_mouse), center = TRUE, scale = TRUE), method = "euclidean")
mds.fib_mouse <- cmdscale(distance.matrix.fib_mouse, eig = TRUE, x.ret = TRUE)
mds.var.per.fib_mouse <- round(mds.fib_mouse$eig/sum(mds.fib_mouse$eig)*100,1)
mds.values.fib_mouse <- mds.fib_mouse$points
mds.data.fib_mouse <- data.frame(Sample=rownames(mds.values.fib_mouse),
                           X=mds.values.fib_mouse[,1],
                           Y=mds.values.fib_mouse[,2])
mds.data.fib_mouse$Type <- gsub("_[^_]*$","",mds.data.fib_mouse$Sample)
mds.data.fib_mouse$Type <- factor(mds.data.fib_mouse$Type, levels = c("OPC","OL","Astro"))

#Plot MDS for 7 mouse tissues
plot.mds.fib_mouse <-ggplot(data=mds.data.fib_mouse, aes(x=X, y=Y, label= Sample))+
  geom_text(aes(colour = factor(Type)))+
  theme_bw()+
  xlab(paste("MDS1 - ", mds.var.per.fib_mouse[1], "%", sep=""))+
  ylab(paste("MDS2 - ", mds.var.per.fib_mouse[2], "%", sep = ""))+
  xlim(-20,20)+
  ylim(-12.5,12.5)
plot.mds.fib_mouse

#PCA, correlation matrix, individual correlation scatter plots between samples
pdf("./output/Correlation_plots_gene_level.pdf")

plot.mds.fib_mouse

corrplot(cor(tRNA.RPM.mito[,myord]), tl.col = "black", tl.srt = 90,type = "upper",addCoef.col = "black",method = "number",number.cex = .5)
corrplot(cor(tRNA.RPM.cyto[,myord]), tl.col = "black", tl.srt = 90,type = "upper",addCoef.col = "black",method = "number",number.cex = .5)

OPC <- c("OPC_1","OPC_2","OPC_3")
OL  <- c("OL_1","OL_2")
Astro <- c("Astrocyte_1","Astrocyte_2")

ggplot(as.data.frame(tRNA.RPM.cyto[,OPC]), aes(x=OPC_1, y=OPC_2)) + 
  geom_point() + 
  geom_smooth(method=lm)+
  stat_cor(method = "pearson")

ggplot(as.data.frame(tRNA.RPM.cyto[,OPC]), aes(x=OPC_1, y=OPC_3)) + 
  geom_point() + 
  geom_smooth(method=lm)+
  stat_cor(method = "pearson")

ggplot(as.data.frame(tRNA.RPM.cyto[,OPC]), aes(x=OPC_2, y=OPC_3)) + 
  geom_point() + 
  geom_smooth(method=lm)+
  stat_cor(method = "pearson")

ggplot(as.data.frame(tRNA.RPM.cyto[,OL]), aes(x=OL_1, y=OL_2)) + 
  geom_point() + 
  geom_smooth(method=lm)+
  stat_cor(method = "pearson")

ggplot(as.data.frame(tRNA.RPM.cyto[,Astro]), aes(x=Astrocyte_1, y=Astrocyte_2)) + 
  geom_point() + 
  geom_smooth(method=lm)+
  stat_cor(method = "pearson")

dev.off

```

#DESEQ2 DIFFERENTIAL ANALYSIS GENE-LEVEL
```{r}
countData <- tRNA[,myord]
colData <- data.frame(row.names=colnames(countData),condition=gsub("_[^_]*$","",colnames(countData)))

dds <- DESeqDataSetFromMatrix(countData = countData,
                              colData = colData,
                              design= ~ condition)

#do likelihood ratio test so that Padj represents change across all samples
dds <- DESeq(dds,test="LRT", reduced=~1)
res <- results(dds)

res$padj[is.na(res$padj)] <- 1

cyto.diff <- tRNA.RPM.cyto[(rownames(tRNA.RPM.cyto) %in% rownames(res[res$padj<.01,])),]
cyto.diff <- cyto.diff[,myord]

mito.diff <- tRNA.RPM.mito[(rownames(tRNA.RPM.mito) %in% rownames(res[res$padj<.01,])),]
mito.diff <- mito.diff[,myord]


write.csv(res,"./output/OPC_OL_astro_tRNA_gene_diff_RPM.csv")

pdf("./output/Gene_diff.pdf")
heatmap.2(log10(as.matrix(cyto.diff)),col="bluered",scale="none", trace="none",dendrogram="none", margin=c(7, 5),cexCol=0.9,cexRow=0.5,density.info="density",breaks = seq(0, 6, length.out = 20),Colv=F, key = T)

heatmap.2(log10(as.matrix(mito.diff)),col="bluered",scale="none", trace="none",dendrogram="none", margin=c(7, 5),cexCol=0.9,cexRow=0.5,density.info="density",breaks = seq(0, 6, length.out = 20),Colv=F, key = T)
dev.off()

```

#DESEQ2 DIFFERENTIAL ANALYSIS GENE-LEVEL W/O Astrocytes

```{r}
neword <- c("OPC_1","OPC_2","OPC_3","OL_1","OL_2")

countData <- tRNA[,neword]
colData <- data.frame(row.names=colnames(countData),condition=gsub("_[^_]*$","",colnames(countData)))

dds <- DESeqDataSetFromMatrix(countData = countData,
                              colData = colData,
                              design= ~ condition)

#do likelihood ratio test so that Padj represents change across all samples
dds <- DESeq(dds,test="LRT", reduced=~1)
res <- results(dds)

res$padj[is.na(res$padj)] <- 1

cyto.diff <- tRNA.RPM.cyto[(rownames(tRNA.RPM.cyto) %in% rownames(res[res$padj<.01,])),]
cyto.diff <- cyto.diff[,neword]

mito.diff <- tRNA.RPM.mito[(rownames(tRNA.RPM.mito) %in% rownames(res[res$padj<.01,])),]
mito.diff <- mito.diff[,neword]


write.csv(res,"./output/OPC_OL_tRNA_gene_diff_RPM.csv")

pdf("./output/Gene_diff.pdf")
heatmap.2(log10(as.matrix(cyto.diff)),col="bluered",scale="none", trace="none",dendrogram="none", margin=c(7, 5),cexCol=0.9,cexRow=0.5,density.info="density",breaks = seq(0, 6, length.out = 20),Colv=F, key = T)

heatmap.2(log10(as.matrix(mito.diff)),col="bluered",scale="none", trace="none",dendrogram="none", margin=c(7, 5),cexCol=0.9,cexRow=0.5,density.info="density",breaks = seq(0, 6, length.out = 20),Colv=F, key = T)
dev.off()

```


#GENERATE PLOTS FOR ALL GENES
#A LOT OF GENERIC PLOTS, NONE ARE SAVED AS OUTPUT SO CHANGE CODE IF YOU WANT OUTPUT

```{r}
#Raw heatmaps over all genes
pdf("./output/Raw_heatmaps_gene.pdf")
heatmap.2(sqrt(as.matrix(tRNA.RPM.cyto[,myord])),col="bluered",scale="none", trace="none",dendrogram="none", margin=c(7, 5),cexCol=0.9,cexRow=0.5,density.info="density",breaks = seq(0, 150, length.out = 20),Colv=F)

heatmap.2(as.matrix(tRNA.RPM.cyto[,myord]),col="bluered",scale="none", trace="none",dendrogram="none", margin=c(7, 5),cexCol=0.9,cexRow=0.5,density.info="density",breaks = seq(0, 20000, length.out = 1000),Colv=F)
#dev.off

heatmap.2(sqrt(as.matrix(tRNA.RPM.mito[,myord])),col="bluered",scale="none", trace="none",dendrogram="none", margin=c(7, 5),cexCol=0.9,cexRow=0.5,density.info="density",breaks = seq(0, 150, length.out = 20),Colv=F)

heatmap.2(as.matrix(tRNA.RPM.mito[,myord]),col="bluered",scale="none", trace="none",dendrogram="none", margin=c(7, 5),cexCol=0.9,cexRow=0.5,density.info="density",breaks = seq(0, 20000, length.out = 1000),Colv=F)
dev.off

#ggplot(data = melt(sqrt(tRNA.RPM.cyto)), aes(x=variable,y=value)) + geom_boxplot(aes(fill=variable)) + ylim(0,100)
#ggplot(data = melt(sqrt(tRNA.RPM.cyto)), aes(x=value)) + geom_density(aes(colour=variable)) 
#ggplot(data = melt(sqrt(tRNA.RPM.cyto)), aes(x=value)) + geom_density(aes(colour=variable)) + xlim(0,150)

#dev.off

#ggplot(data = melt(sqrt(tRNA.RPM.cyto)), aes(x=variable,y=value)) + geom_boxplot(aes(fill=variable)) + ylim(0,100)
#ggplot(data = melt(sqrt(tRNA.RPM.cyto)), aes(x=value)) + geom_density(aes(colour=variable)) 
#ggplot(data = melt(sqrt(tRNA.RPM.cyto)), aes(x=value)) + geom_density(aes(colour=variable)) + xlim(0,150)
```


#COLLAPSE ALL ISODECODERS INTO SINGLE COUNT

```{r}
#first do for tRNA raw counts for use in DESeq2
anticodons <- gsub("^.*?-.*","",rownames(tRNA.cyto))
anticodons <- gsub("^([^-]*-[^-]*)-.*$","\\1",anticodons)
anticodon.counts <- as.data.frame(tRNA.cyto)
anticodon.counts$tRNA <- anticodons
anticodon.counts

#sum all 
anticodon.counts <- as.data.frame(setDT(anticodon.counts)[,lapply(.SD,sum),by=tRNA])
rownames(anticodon.counts) <- anticodon.counts$tRNA
anticodon.counts$tRNA <- NULL
tRNA <- anticodon.counts

tRNA

write.csv(tRNA,"./output/Anticodon_raw_counts.csv")

#get anticodons with string operations
anticodons <- gsub("^.*?-.*","",rownames(tRNA.RPM.cyto))
anticodons <- gsub("^([^-]*-[^-]*)-.*$","\\1",anticodons)
anticodon.counts <- as.data.frame(tRNA.RPM.cyto)
anticodon.counts$tRNA <- anticodons
anticodon.counts

#sum all 
anticodon.counts <- as.data.frame(setDT(anticodon.counts)[,lapply(.SD,sum),by=tRNA])
rownames(anticodon.counts) <- anticodon.counts$tRNA
anticodon.counts$tRNA <- NULL
anticodon.counts

tRNA.RPM.cyto <- anticodon.counts

write.csv(anticodon.counts,"./output/OPC_OL_astro_tRNA_anticodon_summary.csv")
```

#ANTICODON REPRODUCIBILITY AND PCA

```{r}
OPC <- c("OPC_1","OPC_2","OPC_3")
OL  <- c("OL_1","OL_2")
Astro <- c("Astrocyte_1","Astrocyte_2")

#matrix for PCA
tRNA.RPM.cyto <- tRNA.RPM.cyto[,myord]
mat_data_mouse <- as.matrix(tRNA.RPM.cyto)
log_mat_data_mouse <- log10(mat_data_mouse)
log_mat_data_mouse[!is.finite(log_mat_data_mouse)] <- 0

#MDS plot for mouse tissues
fib_mat_data_mouse <- mat_data_mouse
log_fib_mat_data_mouse <- log10(fib_mat_data_mouse)
log_fib_mat_data_mouse[!is.finite(log_fib_mat_data_mouse)] <- 0
distance.matrix.fib_mouse <- dist(scale(t(fib_mat_data_mouse), center = TRUE, scale = TRUE), method = "euclidean")
mds.fib_mouse <- cmdscale(distance.matrix.fib_mouse, eig = TRUE, x.ret = TRUE)
mds.var.per.fib_mouse <- round(mds.fib_mouse$eig/sum(mds.fib_mouse$eig)*100,1)
mds.values.fib_mouse <- mds.fib_mouse$points
mds.data.fib_mouse <- data.frame(Sample=rownames(mds.values.fib_mouse),
                           X=mds.values.fib_mouse[,1],
                           Y=mds.values.fib_mouse[,2])
mds.data.fib_mouse$Type <- gsub("_[^_]*$","",mds.data.fib_mouse$Sample)
mds.data.fib_mouse$Type <- factor(mds.data.fib_mouse$Type, levels = c("OPC","OL","Astro"))

#Plot MDS for 7 mouse tissues
plot.mds.fib_mouse <-ggplot(data=mds.data.fib_mouse, aes(x=X, y=Y, label= Sample))+
  geom_text(aes(colour = factor(Type)))+
  theme_bw()+
  xlab(paste("MDS1 - ", mds.var.per.fib_mouse[1], "%", sep=""))+
  ylab(paste("MDS2 - ", mds.var.per.fib_mouse[2], "%", sep = ""))+
  xlim(-20,20)+
  ylim(-12.5,12.5)
plot.mds.fib_mouse

#PCA, correlation matrix, individual correlation scatter plots between samples
pdf("./output/Correlation_plots_anticodon_level.pdf")

plot.mds.fib_mouse

corrplot(cor(tRNA.RPM.mito[,myord]), tl.col = "black", tl.srt = 90,type = "upper",addCoef.col = "black",method = "number",number.cex = .5)
corrplot(cor(tRNA.RPM.cyto[,myord]), tl.col = "black", tl.srt = 90,type = "upper",addCoef.col = "black",method = "number",number.cex = .5)

OPC <- c("OPC_1","OPC_2","OPC_3")
OL  <- c("OL_1","OL_2")
Astro <- c("Astrocyte_1","Astrocyte_2")

ggplot(as.data.frame(tRNA.RPM.cyto[,OPC]), aes(x=OPC_1, y=OPC_2)) + 
  geom_point() + 
  geom_smooth(method=lm)+
  stat_cor(method = "pearson")

ggplot(as.data.frame(tRNA.RPM.cyto[,OPC]), aes(x=OPC_1, y=OPC_3)) + 
  geom_point() + 
  geom_smooth(method=lm)+
  stat_cor(method = "pearson")

ggplot(as.data.frame(tRNA.RPM.cyto[,OPC]), aes(x=OPC_2, y=OPC_3)) + 
  geom_point() + 
  geom_smooth(method=lm)+
  stat_cor(method = "pearson")

ggplot(as.data.frame(tRNA.RPM.cyto[,OL]), aes(x=OL_1, y=OL_2)) + 
  geom_point() + 
  geom_smooth(method=lm)+
  stat_cor(method = "pearson")

ggplot(as.data.frame(tRNA.RPM.cyto[,Astro]), aes(x=Astrocyte_1, y=Astrocyte_2)) + 
  geom_point() + 
  geom_smooth(method=lm)+
  stat_cor(method = "pearson")

dev.off

```

#DESEQ2 DIFFERENTIAL ANALYSIS ANTICODON-LEVEL

```{r}
countData <- tRNA[,myord]
colData <- data.frame(row.names=colnames(countData),condition=gsub("_[^_]*$","",colnames(countData)))

dds <- DESeqDataSetFromMatrix(countData = countData,
                              colData = colData,
                              design= ~ condition)

#do likelihood ratio test so that Padj represents change across all samples
dds <- DESeq(dds,test="LRT", reduced=~1)
res <- results(dds)

res$padj[is.na(res$padj)] <- 1

cyto.diff <- tRNA.RPM.cyto[(rownames(tRNA.RPM.cyto) %in% rownames(res[res$padj<.01,])),]
cyto.diff <- cyto.diff[,myord]

mito.diff <- tRNA.RPM.mito[(rownames(tRNA.RPM.mito) %in% rownames(res[res$padj<.01,])),]
mito.diff <- mito.diff[,myord]

write.csv(res,"./output/OPC_OL_astro_tRNA_anticodon_diff_RPM.csv")

pdf("./output/Anticodon_diff.pdf")
heatmap.2(log2(as.matrix(cyto.diff)),col="bluered",scale="none", trace="none",dendrogram="none", margin=c(7, 5),cexCol=0.9,cexRow=0.5,density.info="density",breaks = seq(9, 17, length.out = 20),Colv=F, key = T)

#heatmap.2(log10(as.matrix(mito.diff)),col="bluered",scale="none", trace="none",dendrogram="none", margin=c(7, 5),cexCol=0.9,cexRow=0.5,density.info="density",breaks = seq(0, 6, length.out = 20),Colv=F, key = T)
dev.off()

```

#DESEQ2 DIFFERENTIAL ANALYSIS ANTICODON-LEVEL W/O Astrocytes

```{r}
countData <- tRNA[,neword]
colData <- data.frame(row.names=colnames(countData),condition=gsub("_[^_]*$","",colnames(countData)))

dds <- DESeqDataSetFromMatrix(countData = countData,
                              colData = colData,
                              design= ~ condition)

#do likelihood ratio test so that Padj represents change across all samples
dds <- DESeq(dds,test="LRT", reduced=~1)
res <- results(dds)

res$padj[is.na(res$padj)] <- 1

cyto.diff <- tRNA.RPM.cyto[(rownames(tRNA.RPM.cyto) %in% rownames(res[res$padj<.01,])),]
cyto.diff <- cyto.diff[,neword]

mito.diff <- tRNA.RPM.mito[(rownames(tRNA.RPM.mito) %in% rownames(res[res$padj<.01,])),]
mito.diff <- mito.diff[,neword]

write.csv(res,"./output/OPC_OL_tRNA_anticodon_diff_RPM.csv")

pdf("./output/Anticodon_diff.pdf")
heatmap.2(log2(as.matrix(cyto.diff)),col="bluered",scale="none", trace="none",dendrogram="none", margin=c(7, 5),cexCol=0.9,cexRow=0.5,density.info="density",breaks = seq(9, 17, length.out = 20),Colv=F, key = T)

#heatmap.2(log10(as.matrix(mito.diff)),col="bluered",scale="none", trace="none",dendrogram="none", margin=c(7, 5),cexCol=0.9,cexRow=0.5,density.info="density",breaks = seq(0, 6, length.out = 20),Colv=F, key = T)
dev.off()

```
