# Supplementary material for: Oligodendrocyte differentiation alters tRNA modifications and codon optimality-mediated mRNA decay
Source: Nat Commun. 2022 Aug 25;13:5003. doi: 10.1038/s41467-022-32766-3 (PMC9411196; doi:10.1038/s41467-022-32766-3)
Supplement: Supplementary file 3 — Supplementary Software 1 [file 41467_2022_32766_MOESM3_ESM.zip › Code/tRNA_core_yeast.Rmd]

---
title: "tRNA-seq Analysis, 10/31/18, TJ Sweet"
output: html_notebook
---

#SETUP - MUST DO BEFORE RUNNING R CODE: 

1:Genomics core provides FastQC reports, de-multiplexes, and removes PhiX reads. Results in a .fastq file for each library. If not already done, gzip these fastq files with gzip in linux.

2:Move .fastq.gz files, bowtie2 index, and "tRNA_seq_processing_script.txt" to the working directory. 

3:Run "tRNA_seq_processing_script.txt" in bash. Make sure to set number of processors for bowtie2 to use (number of processors on system - 1). This script iterates over every .fastq file and performs each of these operations in order:
   A:Trim adapters and CCA with cutadapt
   B:Map reads to hg38 tRNAs with bowtie2 in very-sensitive mode
   C:Capture statistics for each step in "processing.log" and "mapping.log"
   D:Converts .sam to .bam and removes .sam to save space.
   
4:Manually set working directory and sampleTable in "R SCRIPT SETUP" code chunk below

#R SCRIPT SETUP

```{r warning=FALSE}
setwd("/Users/thomassweet/Desktop/Coller Lab/Projects/tRNAseq/031919_NextSeq_HeLa_yeast/Yeast/")

#Call in packages needed
library(data.table)
library(tidyr)
library(Rsubread)
library(ggplot2)
library(Biostrings)
library(stringr)
library(reshape2)
library(gplots)
library(plyr)
library(corrplot)
library(DESeq2)
library(dplyr)

#Call in list of data files
#bamFiles <- list.files(pattern="\\.bam$",full.names = F)
bamFiles <- dir(".", "bam$")
sampleTable <- data.frame(bamFiles=bamFiles,sample=c("Yeast_1_YAMAT","Yeast_2_YAMAT","Yeast_1_circ","Yeast_2_circ"))

sampleTable

#Force number printout instead of scientific notation
options("scipen"=100, "digits"=4)
```

#COUNT READS OVER tRNA GENES

```{r}
#Make annotation files for counting. "tRNA_names_size.txt" is created by the script above from the bowtie2 index mapped to.
#Need columns "GeneID","Chr","Start","End","Strand"
tRNA.annot <- as.data.frame(fread("tRNA_names_sizes.txt"))
tRNA.annot <- data.frame(GeneID=sub(" .*","",tRNA.annot$V2),Chr=sub(" .*","",tRNA.annot$V2),Start=1,End=tRNA.annot$V3,Strand="+")                            
#Count reads over tRNA genes
tRNA.counts <- featureCounts(bamFiles,annot.ext = tRNA.annot,strandSpecific = 1,useMetaFeatures=F,minMQS=10)
```

#ALL TRNA GENES
#CONVERT TO READS PER MILLION
#MAKE SURE TO MANUALLY CONVERT THE PATHS ON LINES 75 AND 76 TO WHATEVER YOUR FOLDER IS
#OUTPUTS GENE-LEVEL CSV FILE

```{r}
#Call in reads and total library stats from tRNA.counts object above
tRNA.RPM <- as.data.frame(tRNA.counts$counts)
tRNA.stat <- as.data.frame(tRNA.counts$stat)
rownames(tRNA.stat) <- tRNA.stat[,1]
tRNA.stat <- tRNA.stat[,2:ncol(tRNA.stat)]

tRNA.RPM

#Change column names to simplify (featureCounts takes the whole path of bam file) 
colnames(tRNA.RPM) <- as.character(sampleTable$sample[match(as.character(sampleTable$bamFiles),gsub("X.Users.thomassweet.Desktop.Coller.Lab.Projects.tRNAseq.031919_NextSeq_HeLa_yeast.Yeast.","",colnames(tRNA.RPM)))])
colnames(tRNA.stat) <- as.character(sampleTable$sample[match(as.character(sampleTable$bamFiles),gsub("X.Users.thomassweet.Desktop.Coller.Lab.Projects.tRNAseq.031919_NextSeq_HeLa_yeast.Yeast.","",colnames(tRNA.stat)))])

#Convert to reads per million mapped reads or throw error if data don't line up
if(identical(colnames(tRNA.RPM),colnames(tRNA.stat))){

for(i in 1:ncol(tRNA.RPM)){
  tRNA.RPM[,i] <- (tRNA.RPM[,i] * 1000000) / (sum(tRNA.stat[1,i],tRNA.stat[3,i]))
}

} else {
  stop("tRNA.RPM and tRNA.stat dataframe columns are not in same order")
}

tRNA.RPM

tRNA.RPM.mito <- tRNA.RPM[(grep("tdb",rownames(tRNA.RPM))),]
tRNA.RPM.cyto <- tRNA.RPM[(grep("tdb",rownames(tRNA.RPM),invert=T)),]

tRNA.RPM.mito
tRNA.RPM.cyto

write.csv(tRNA.RPM.cyto,"Yeast_tRNA_gene_summary.csv")

```
#GENERATE PLOTS FOR ALL GENES
#A LOT OF GENERIC PLOTS, NONE ARE SAVED AS OUTPUT SO CHANGE CODE IF YOU WANT OUTPUT

```{r}
#Correlation matrix between samples
#pdf("FILE_NAME")
#corrplot(cor(tRNA.RPM.mito), order = "hclust", tl.col = "black", tl.srt = 45)
#corrplot(cor(tRNA.RPM.cyto), order = "hclust", tl.col = "black", tl.srt = 45)
#dev.off

#Raw heatmaps over all genes
#pdf("FILE_NAME")
heatmap.2(sqrt(as.matrix(tRNA.RPM.cyto)),col="bluered",scale="none", trace="none",dendrogram="none", margin=c(7, 5),cexCol=0.9,cexRow=0.5,density.info="density",breaks = seq(0, 150, length.out = 20))
#dev.off

ggplot(data = melt(sqrt(tRNA.RPM.cyto)), aes(x=variable,y=value)) + geom_boxplot(aes(fill=variable)) + ylim(0,100)
ggplot(data = melt(sqrt(tRNA.RPM.cyto)), aes(x=value)) + geom_density(aes(colour=variable)) 
ggplot(data = melt(sqrt(tRNA.RPM.cyto)), aes(x=value)) + geom_density(aes(colour=variable)) + xlim(0,150)

heatmap.2(as.matrix(tRNA.RPM.cyto),col="bluered",scale="none", trace="none",dendrogram="none", margin=c(7, 5),cexCol=0.9,cexRow=0.5,density.info="density",breaks = seq(0, 10000, length.out = 20))
#dev.off

ggplot(data = melt(tRNA.RPM.cyto), aes(x=variable,y=value)) + geom_boxplot(aes(fill=variable)) + ylim(0,100)
ggplot(data = melt(tRNA.RPM.cyto), aes(x=value)) + geom_density(aes(colour=variable)) 
ggplot(data = melt(tRNA.RPM.cyto), aes(x=value)) + geom_density(aes(colour=variable)) + xlim(0,150)
```


#COLLAPSE ALL ISODECODERS INTO SINGLE ANTICODON COUNT

```{r}
#get anticodons with string operations
anticodons <- gsub("^.*?-.*","",rownames(tRNA.RPM.cyto))
anticodons <- gsub("^([^-]*-[^-]*)-.*$","\\1",anticodons)
anticodon.counts <- as.data.frame(tRNA.RPM.cyto)
anticodon.counts$tRNA <- anticodons
anticodon.counts

#sum all 
anticodon.counts <- as.data.frame(setDT(anticodon.counts)[,lapply(.SD,sum),by=tRNA])
rownames(anticodon.counts) <- anticodon.counts$tRNA
anticodon.counts$tRNA <- NULL
anticodon.counts
```

#ANTICODON OPERATIONS
#OUTPUTS ANTICODON-LEVEL CSV FILE

```{r}

#Call in from previous code chunk
tRNA.RPM <- as.data.frame(anticodon.counts)

tRNA.RPM.mito <- tRNA.RPM[(grep("tdb",rownames(tRNA.RPM))),]

#Throw out mito tRNAs, ambiguous "Und-NNN" gene
tRNA.RPM.cyto <- tRNA.RPM[(grep("tdb",rownames(tRNA.RPM),invert=T)),]
tRNA.RPM.cyto <- tRNA.RPM[(grep("Und-NNN",rownames(tRNA.RPM),invert=T)),]

as.data.frame(tRNA.RPM.cyto)

write.csv(tRNA.RPM.cyto,"Yeast_tRNA_anticodon_summary.csv")


```
