# Supplementary material for: Oligodendrocyte differentiation alters tRNA modifications and codon optimality-mediated mRNA decay
Source: Nat Commun. 2022 Aug 25;13:5003. doi: 10.1038/s41467-022-32766-3 (PMC9411196; doi:10.1038/s41467-022-32766-3)
Supplement: Supplementary file 3 — Supplementary Software 1 [file 41467_2022_32766_MOESM3_ESM.zip › Code/Variants_OPC_OL_A.ipynb]

# %% [code]
import pandas as pd
import numpy as np
import matplotlib.pyplot as plt
import matplotlib as mpl
mpl.rc('font', family='Arial')
import re

from glob import glob
from collections import Counter
from bs4 import BeautifulSoup
from urllib import request
from time import sleep

from scipy.stats import spearmanr
from subprocess import call, check_output
from time import time, ctime

# %% [code]
# Not sure this is needed?
# Function to take a nucleotide sequence (ACGT) and return
# reverse complement as per below ntComplements dict
ntComplements = {
    'A':'T',
    'T':'A',
    'G':'C',
    'C':'G'
}

def revComp(seqStr, compDict=ntComplements):
    seqStr = ''.join([compDict[x] for x in seqStr[::-1]])
    return (seqStr)

# %% [code]
# For generating the fasta to align the reads against
# indfName = filename of a tsv dataframe w/ "name", "class", and "predSeq" columns
# outName = the desired name to write the fasta file to
def genRefFasta(indfName, outName):
    tdf = pd.read_csv(indfName, sep='\t')
    
    # Build the list of headers and sequences
    refHeaders = []
    refSequences = []

    for clas in sorted(list(tdf['class'].unique())):
        subdf = tdf[tdf['class'] == clas].copy()
        if len(subdf['predSeq'].unique()) != 1:
            uniqueSeqs = subdf['predSeq'].unique()
            nameMatches = []
            for seq in uniqueSeqs:
                associated = sorted(list(subdf[subdf['predSeq'] == seq]['name'].values))
                nameMatches.append(associated)
            nameMatches = np.array([nameMatch[0] + ','.join([addName[13:] for addName in nameMatch[1:]]) for nameMatch in nameMatches])
            sortInds = np.argsort(nameMatches)
            uniqueSeqs = uniqueSeqs[sortInds]
            nameMatches = nameMatches[sortInds]
            for n in range(len(nameMatches)):
                refHeaders.append(nameMatches[n])
                refSequences.append(uniqueSeqs[n])
        else:
            headerStr = '>' + clas
            seqStr = subdf['predSeq'].values[0].replace('U', 'T')
            refHeaders.append(headerStr)
            refSequences.append(seqStr)
            
    # Output to desired file in fasta format
    with open(outName, 'w') as fout:
        for i,header in enumerate(refHeaders):
            seq = refSequences[i]
            fout.write(header + '\n')
                
            if len(seq) > 80:
                while(len(seq) > 80):
                    fout.write(seq[:80] + '\n')
                    seq = seq[80:]
                fout.write(seq + '\n')                    
            else:
                fout.write(seq + '\n')

# %% [code]
genRefFasta('mrefdf.tsv', 'mm10-trna.fa')

# %% [code]
# Accepts the name of the file to be indexed (should be in FASTA format) and
# creates the bowtie2 reference for aligning
def createBT2indices(refFileName):
    refNameStem = refFileName[:refFileName.rfind('.')]
    if 'bt2indicies' not in glob('*'):
        call(['mkdir', 'bt2indices'])
        
    if 'alignLogs' not in glob('*'):
        call(['mkdir', 'alignLogs'])
        
    with open('alignLogs/processing.log', 'a', buffering=1) as fout:
        fout.write('***' + str(ctime(time())) + ': ' + ' '.join(['bowtie2-build', refFileName, 'bt2indices/' + refNameStem]) + '\n\n')
        call(['bowtie2-build', refFileName, 'bt2indices/' + refNameStem], stdout=fout)
        fout.write('\n\nFinished: ' + str(ctime(time())) + '\n\n')

# %% [code]
createBT2indices('mm10-trna.fa')

# %% [code]
# Uses specified reference to align reads as per usual Case protocol
# refName = filename stem of reference to align against (e.g. 'bt2indices/hg38-tRNA')
# fastqFileNames = filename or list of filenames to align to reference
def alignReadsCaseSub(refName, fastqFileNames):
    # Convert to list for easy processing
    if type(fastqFileNames) == str:
        fastqFileNames = [fastqFileNames]
        
    # Create log directory if not already existing
    if 'alignLogs' not in glob('*'):
        call(['mkdir', 'alignLogs'])
    
    # Process each file to a sorted, indexed BAM
    for fileName in fastqFileNames:
        print(fileName + ' '*(80-len(fileName)), end='\r')
        with open('alignLogs/processing.log', 'a', buffering=1) as fout:
            # Remove primers
            fout.write('***' + str(ctime(time())) + ': ' + ' '.join(['cutadapt', '-g', '^ACTGGATACTGG', '-o', 'temp.fastq.gz', fileName]) + '\n\n')
            call(['cutadapt', '-g', 'TCCAACTGGATACTGGN', '-e', '0.2', '-o', 'temp.fastq.gz', fileName], stdout=fout)
            fout.write('\n\nFinished: ' + str(ctime(time())) + '\n\n')
        
            fout.write('***' + str(ctime(time())) + ': ' + ' '.join(['cutadapt', '-a', 'CCAGTATCCAGTTGGAATT', '-e', '0.2', '-o', fileName.replace('fastq.gz', 'fastq.trimmed.gz'), 'temp.fastq.gz']) + '\n\n')
            call(['cutadapt', '-a', 'CCAGTATCCAGTTGGAATT', '-e', '0.2', '-o', fileName.replace('fastq.gz', 'fastq.trimmed.gz'), 'temp.fastq.gz'], stdout=fout)
            fout.write('\n\nFinished: ' + str(ctime(time())) + '\n\n')
            
            # Remove intermediate file
            call(['rm', 'temp.fastq.gz'])
            
            # Run the alignment
            fout.write('***' + str(ctime(time())) + ': ' + ' '.join(['bowtie2', '--local', '-D', '20', '-R', '3', '-N', '1', '-L', '10', '-i', 'S,1,0.50', '-p', '3', '-x', 'bt2indices/'+refName, '-U', fileName.replace('fastq.gz', 'fastq.trimmed.gz'), '-S', fileName.replace('fastq.gz', 'sam')]) + '\n\n')
            call(['bowtie2', '--min-score', 'G,1,8', '--local', '--quiet', '-D', '20', '-R', '3', '-N', '1', '-L', '10', '-i', 'S,1,0.50', '-p', '3', '-x', refName, '-U', fileName.replace('fastq.gz', 'fastq.trimmed.gz'), '-S', fileName.replace('fastq.gz', 'sam')], stderr=fout)
            fout.write('\n\nFinished: ' + str(ctime(time())) + '\n\n')
            
            # Convert to BAM
            fout.write('***' + str(ctime(time())) + ': ' + ' '.join(['samtools', 'view', '-b', '-@', '8', '-o', fileName.replace('fastq.gz', 'bam'), fileName.replace('fastq.gz', 'sam')]) + '\n\n')
            call(['samtools', 'view', '-b', '-@', '8', '-o', fileName.replace('fastq.gz', 'bam'), fileName.replace('fastq.gz', 'sam')], stderr=fout)
            call(['rm', fileName.replace('fastq.gz', 'sam')])
            fout.write('\n\nFinished: ' + str(ctime(time())) + '\n\n')
            
            # Sort BAM
            fout.write('***' + str(ctime(time())) + ': ' + ' '.join(['samtools', 'sort', fileName.replace('fastq.gz', 'bam'), '-o', fileName.replace('fastq.gz', 'sorted.bam')]) + '\n\n')
            call(['samtools', 'sort', fileName.replace('fastq.gz', 'bam'), '-o', fileName.replace('fastq.gz', 'sorted.bam')])
            call(['rm', fileName.replace('fastq.gz', 'bam')])
            fout.write('\n\nFinished: ' + str(ctime(time())) + '\n\n')
            
            # Index BAM
            fout.write('***' + str(ctime(time())) + ': ' + ' '.join(['samtools', 'index', fileName.replace('fastq.gz', 'sorted.bam')]) + '\n\n')
            call(['samtools', 'index', fileName.replace('fastq.gz', 'sorted.bam')])
            fout.write('\n\nFinished: ' + str(ctime(time())) + '\n\n')

# %% [code]
def alignReadsCase(refFastaName, fastqFileNames):
    refStem = 'bt2indices/' + refFastaName[:refFastaName.rfind('.')]
    
    createBT2indices(refFastaName)
    alignReadsCaseSub(refStem, fastqFileNames)

# %% [code]
alignReadsCase('mm10-trna.fa', sorted([x for x in glob('/home/sophie/Downloads/*') if '.fastq.gz' in x]))

# %% [code]
# Function to extract a usable dataframe from bams for further analysis
# alignRef: path to file used to align the reads (typically a .fa file)
# readFileNames: the aligned bam files
# outName: the desired file name for the output
def extractReads(alignRef, readFileNames, outName, verbose=False):
    if type(readFileNames) != list:
        readFileNames = [readFileNames]
    
    # Output relevant notes from the run to a log file
    with open(outName[:outName.rfind('.')] + '-log.txt', 'w') as logOut:
        if verbose:
            print('extractReads run at ' + str(ctime(time())) + '\n\n', end='')
            print('alignment reference:\n\t' + alignRef + '\n\n', end='')
            print('readFileNames:\n', end='')
            print('\t' + '\n\t'.join(readFileNames) + '\n\n', end='')
            print('output file name:\n\t' + outName + '\n', end='')
        
        logOut.write('extractReads run at ' + str(ctime(time())) + '\n\n')
        logOut.write('alignment reference:\n\t' + alignRef + '\n\n')
        logOut.write('readFileNames:\n')
        logOut.write('\t' + '\n\t'.join(readFileNames) + '\n\n')
        logOut.write('output file name:\n\t' + outName + '\n\n')
        logOut.write('='*80 + '\n' + '='*80 + '\n\n')
        
    # Harvest all of the ref seq names and sequences from the ref fasta
    # that was used to align the sequences
    refNames = []
    refSeqs = []

    with open(alignRef, 'r') as fin:
        refCount = -1
        for line in fin.readlines():
            line = line.rstrip()
            if line[0] == '>':
                refNames.append(line[1:])
                refSeqs.append('')
                refCount += 1
            else:
                refSeqs[refCount] += line

    refNames = np.array(refNames)
    refSeqs = np.array(refSeqs)

    sortInds = np.argsort(refNames)
    refNames = refNames[sortInds]
    refSeqs = refSeqs[sortInds]
    
    # Determine the total number of mapped, non-dup. reads in the specified bams
    # See http://www.metagenomics.wiki/tools/samtools/number-of-reads-in-bam-file
    totalReads = 0

    for readFileName in readFileNames:
        totalReads += int(check_output(['samtools', 'view', '-c', '-F', '260', readFileName]).decode().rstrip())
        
    # Output relevant notes from the run to a log file
    with open(outName[:outName.rfind('.')] + '-log.txt', 'a') as logOut:
        if verbose:
            print(str(totalReads) + ' mapped, non-duplicate reads found across input bams\n\n', end='')
            print('Key for readFileInd column in output:\n', end='')
        logOut.write(str(totalReads) + ' mapped, non-duplicate reads found across input bams\n\n')
        logOut.write('Key for readFileInd column in output:\n')
        for i,readFileName in enumerate(readFileNames):
            if verbose:
                print('\t' + str(i) + ' : ' + readFileName + '\n', end='')
            logOut.write('\t' + str(i) + ' : ' + readFileName + '\n')
        logOut.write('\n')
        
    # Pull out relevant read info from bam files
    readNum = 0

    # Instantiate the output file with column headers (note this deletes it if it already exists)
    with open(outName, 'w') as fout:
        fout.write('readFileInd\tref\tpos\tqualScore\tcigar\tread\tqual\tmd\n')
        pass

    for r,refName in enumerate(refNames):
        printStr = str(r) + ' / ' + str(len(refNames)-1)
        print(printStr, ' '*(20 - len(printStr)), end='\r')

        for rfn,readFileName in enumerate(readFileNames):
            # samtools view 
            call(['samtools', 'view', readFileName, refName, '-o', 'temp.sam'])
            subLen = check_output(['wc', '-l', 'temp.sam']).decode().rstrip().lstrip()
            subLen = int(subLen[:subLen.find(' ')])

            outStrs = [''] * subLen

            with open('temp.sam', 'r') as fin:
                for l,line in enumerate(fin.readlines()):
                    outStr = [str(rfn)] # Initiate the out string as a list with the index of the bam read was taken from

                    line = line.rstrip().split('\t')
                    outStr.append(refName) # The refname
                    outStr.append(line[3])
                    outStr.append(line[4]) # The qualScores
                    outStr.append(line[5]) # The cigar str
                    outStr.append(line[9]) # The read
                    outStr.append(line[10]) # The quality scores per position of read
                    md = line[-2] if line[-2][0:2] == 'MD' else ''
                    md = md.replace('MD:Z:', '')
                    outStr.append(md)  # The MD field

                    outStrs[l] = '\t'.join(outStr)
                    readNum += 1

            outStrs = '\n'.join(outStrs) + '\n'

            if outStrs != '\n':
                with open(outName, 'a') as fout:
                    fout.write(outStrs)

        call(['rm', 'temp.sam'])
    
    # Output relevant notes from the run to a log file
    with open(outName[:outName.rfind('.')] + '-log.txt', 'a') as logOut:
        if verbose:
            print(str(readNum) + '/' + str(totalReads) + ' (' + str(readNum/totalReads*100)[:5] + '%)' + ' detected reads extracted\n', end='')
            print('Completed: ' + str(ctime(time())))
        logOut.write(str(readNum) + '/' + str(totalReads) + ' (' + str(readNum/totalReads*100)[:5] + '%)' + ' detected reads extracted\n\n')
        logOut.write('Completed: ' + str(ctime(time())))

# %% [code]
for fileName in glob('bam_sophie_oct2020/*.sorted.bam'):
    extractReads('mm10-trna.fa', fileName, 'bam_sophie_oct2020/dfs/' + fileName[fileName.rfind('/')+1:fileName.find('.sorted')] + '-reads.tsv')

# %% [code]
# Create the mapping of file stems to the condition and rep
if False:
    temp = pd.read_csv('bam_sophie_oct2020/sample_table.csv', sep=',')
    temp = temp[[x for x in temp.columns[1:]]]

    cell_types = []
    stems = []
    reps = []

    for i in range(len(temp)):
        sample = temp['sample'].values[i]
        bamFile = temp['bamFiles'].values[i]
        sample = sample.split('_')

        cell_types.append('_'.join(sample[:-1]))
        reps.append(sample[-1])
        stems.append(bamFile[:bamFile.rfind('.')])

    temp['stem'] = stems
    temp['cell_type'] = cell_types
    temp['rep'] = reps

    temp = temp[[x for x in temp.columns[2:]]]
    temp = temp.sort_values(['cell_type', 'rep'])
    temp.head()

    temp.to_csv('fileRef_OPC_oct2020.tsv', sep='\t', index=None)

# %% [code]
ls

# %% [code]
# Function to parse cigar and md strings into component ints and strs
def separateSegs(funcStr):
    funcStr = str(funcStr)
    intCheck = [str(x) for x in range(10)]
    returnList = []
    intBool = False
    if funcStr[0] in intCheck:
        intBool = True
    else:
        intBool = False
    returnList.append(funcStr[0])
    itemNum = 0
    for char in funcStr[1:]:
        if intBool == True:
            if char in intCheck:
                returnList[itemNum] += char
            else:
                intBool = False
                returnList.append(char)
                itemNum += 1
        else:
            if char in intCheck:
                intBool = True
                returnList.append(char)
                itemNum += 1
            else:
                returnList[itemNum] += char
                
    return(returnList)

# %% [code]
# Prototyping block from TJ with multi-matching start example
if False:
    refSeq = "GGGGAATTAGCTCAAATGGTAGAGCGCTCGCTTAGCATGTGAGAGGTAGCGGGATCGATGCCCGCATTCTCCA"
    read = "AGTTTAGTATGTGATTA"
    cigar = "3S11M3S"
    md = "4C6"
    qual = "16"

    # Function to automate the above to 
    cigRE = re.compile('\d*[A-Z]')

    #def deriveVars(refSeq, read, cigar, md, qual, verbose=False):
    varLocs = []
    varDescs = []
    varQuals = []

    # Parse the cigar string
    cigs = re.findall(cigRE, cigar)
    cigStr = ''.join([x[-1] * int(x[:-1]) for x in cigs])

    # Check if the entire tRNA body is covered or if this is a partial read
    total = 0
    for cig in cigs:
        if 'M' in cig or 'D' in cig:
            total += int(cig[:-1])
    if total == len(refSeq):
        partialRead = False
    else:
        partialRead = True

    #if verbose:
    print('cigar predicted length', total)
    print('partial read =', partialRead)
    print()

    #if verbose:
    #print('Initial:')
    #print(refSeq, 'refSeq')
    #print(read, 'read')
    #print(cigStr, 'cigStr')
    #print(cigar, 'cigar')
    #print(md, 'md')
    #print()

    # Clip the flanks
    if 'S' in cigs[0]:
        read = read[int(cigs[0][:-1]):]
        qual = qual[int(cigs[0][:-1]):]
        cigStr = cigStr[int(cigs[0][:-1]):]
        cigs = cigs[1:]
    if 'S' in cigs[-1]:
        read = read[:-int(cigs[-1][:-1])]
        qual = qual[:-int(cigs[-1][:-1])]
        cigStr = cigStr[:-int(cigs[-1][:-1])]
        cigs = cigs[:-1]

    #if verbose:
    print('Post "S" processing:')
    print(refSeq)
    print(cigStr)
    print(read)
    print(cigs)
    print()

    # If this is a truncated read, note where the truncation occurs
    if partialRead:
        totalLen = 0
        for cig in cigs:
            if 'I' not in cig:
                totalLen += int(cig[:-1])

        # Calculate the offset
        possibleWindow = list(range(len(refSeq)-totalLen+1))
        readStartStr = read[:int(separateSegs(md)[0]) if int(separateSegs(md)[0]) < int(cigs[0][:-1]) else int(cigs[0][:-1])]
        potentialStarts = [i for i in range(len(refSeq)) if refSeq[i:i+len(readStartStr)] == readStartStr]
        potentialStartScores = [sum([1 if read[i] == refSeq[x+i] else 0 for i in range(len(read))]) for x in potentialStarts]
        assert potentialStartScores.count(np.max(potentialStartScores)) == 1, 'There were multiple potential starts with same score!\n{}\n{}'.format(refSeq,read)
        offset = potentialStarts[np.argsort(potentialStartScores)[::-1][0]]
        if offset != 0:
            varLocs.append(offset)
            varDescs.append(':X')
            varQuals.append('')
        if offset + totalLen < len(refSeq):
            varLocs.append(offset+totalLen)
            varDescs.append('X:')
            varQuals.append('')
        #if verbose:
        print('Accounting for truncations / partial reads:')
        print(refSeq)
        print(offset*' ' + cigStr)
        print(offset*' ' + read)
        print()


    if False:
        #else:
        #    offset = 0
        #    if verbose:
        #        print('Full coverage, no truncation')
        #        print()

        # Process through the offset cigStr and collect annotations along the way
        refOffset = offset
        readOffset = 0
        for i,cigChar in enumerate(cigStr):
            iRef = i + refOffset
            iRead = i + readOffset
            if cigChar == 'M':
                refChar = refSeq[iRef]
                readChar = read[iRead]
                if refChar == readChar:
                    pass
                else:
                    varLocs.append(iRef)
                    varDescs.append(refChar + '>' + readChar)
                    varQuals.append(qual[iRead])
            elif cigChar == 'D':
                refChar = refSeq[iRef]
                readChar = read[iRead]
                readOffset -= 1
                varLocs.append(iRef)
                varDescs.append('-'+refChar)
                varQuals.append(qual[iRead:iRead+2])
            elif cigChar == 'I':
                refChar = refSeq[iRef]
                readChar = read[iRead]
                refOffset -= 1
                varLocs.append(iRef)
                varDescs.append('+'+readChar)
                varQuals.append(qual[iRead])

        if verbose:
            print('Variants:')
            for i,x in enumerate(varLocs):
                    print(x, varDescs[i])

        varLocs = [str(x).zfill(2) for x in varLocs]
        #return [[x, varDescs[i], varQuals[i]] for i,x in enumerate(varLocs)]

# %% [code]
# Prototyping block from GGGG Example
if False:
    refSeq = "GGGGGTGTAGCTCAGTGGTAGAGCGCGTGCTTAGCATGCACGAGGCCCTGGGTTCGATCCCCAGCACCTCCA"
    pos = 1
    read = "GGGG"
    cigar = "4M"
    md = "4"
    qual = "16"

    # Function to automate the above to 
    cigRE = re.compile('\d*[A-Z]')

    #def deriveVars(refSeq, read, cigar, md, qual, verbose=False):
    varLocs = []
    varDescs = []
    varQuals = []

    # Parse the cigar string
    cigs = re.findall(cigRE, cigar)
    cigStr = ''.join([x[-1] * int(x[:-1]) for x in cigs])

    # Check if the entire tRNA body is covered or if this is a partial read
    total = 0
    for cig in cigs:
        if 'M' in cig or 'D' in cig:
            total += int(cig[:-1])
    if total == len(refSeq):
        partialRead = False
    else:
        partialRead = True

    #if verbose:
    print('cigar predicted length', total)
    print('partial read =', partialRead)
    print()

    #if verbose:
    #print('Initial:')
    #print(refSeq, 'refSeq')
    #print(read, 'read')
    #print(cigStr, 'cigStr')
    #print(cigar, 'cigar')
    #print(md, 'md')
    #print()

    # Clip the flanks
    if 'S' in cigs[0]:
        read = read[int(cigs[0][:-1]):]
        qual = qual[int(cigs[0][:-1]):]
        cigStr = cigStr[int(cigs[0][:-1]):]
        cigs = cigs[1:]
    if 'S' in cigs[-1]:
        read = read[:-int(cigs[-1][:-1])]
        qual = qual[:-int(cigs[-1][:-1])]
        cigStr = cigStr[:-int(cigs[-1][:-1])]
        cigs = cigs[:-1]

    #if verbose:
    print('Post "S" processing:')
    print(refSeq)
    print(cigStr)
    print(read)
    print(cigs)
    print()

    # If this is a truncated read, note where the truncation occurs
    if partialRead:
        totalLen = 0
        for cig in cigs:
            if 'I' not in cig:
                totalLen += int(cig[:-1])

        # Calculate the offset
        possibleWindow = list(range(len(refSeq)-totalLen+1))
        readStartStr = read[:int(separateSegs(md)[0]) if int(separateSegs(md)[0]) < int(cigs[0][:-1]) else int(cigs[0][:-1])]
        potentialStarts = [i for i in range(len(refSeq)) if refSeq[i:i+len(readStartStr)] == readStartStr]
        potentialStartScores = [sum([1 if read[i] == refSeq[x+i] else 0 for i in range(len(read))]) for x in potentialStarts]
        potentialStarts = [x for i,x in enumerate(potentialStarts) if potentialStartScores[i] == np.max(potentialStartScores)]
        if len(potentialStarts) == 2 and potentialStarts[0] == 0:
            potentialStarts = potentialStarts[:1]
        assert len(potentialStarts) == 1, 'There were multiple potential starts with same score!\n{}\n{}'.format(refSeq,read)
        offset = potentialStarts[0]
        if offset != 0:
            varLocs.append(offset)
            varDescs.append(':X')
            varQuals.append('')
        if offset + totalLen < len(refSeq):
            varLocs.append(offset+totalLen)
            varDescs.append('X:')
            varQuals.append('')
        #if verbose:
        print('Accounting for truncations / partial reads:')
        print(refSeq)
        print(offset*' ' + cigStr)
        print(offset*' ' + read)
        print()


    if False:
        #else:
        #    offset = 0
        #    if verbose:
        #        print('Full coverage, no truncation')
        #        print()

        # Process through the offset cigStr and collect annotations along the way
        refOffset = offset
        readOffset = 0
        for i,cigChar in enumerate(cigStr):
            iRef = i + refOffset
            iRead = i + readOffset
            if cigChar == 'M':
                refChar = refSeq[iRef]
                readChar = read[iRead]
                if refChar == readChar:
                    pass
                else:
                    varLocs.append(iRef)
                    varDescs.append(refChar + '>' + readChar)
                    varQuals.append(qual[iRead])
            elif cigChar == 'D':
                refChar = refSeq[iRef]
                readChar = read[iRead]
                readOffset -= 1
                varLocs.append(iRef)
                varDescs.append('-'+refChar)
                varQuals.append(qual[iRead:iRead+2])
            elif cigChar == 'I':
                refChar = refSeq[iRef]
                readChar = read[iRead]
                refOffset -= 1
                varLocs.append(iRef)
                varDescs.append('+'+readChar)
                varQuals.append(qual[iRead])

        if verbose:
            print('Variants:')
            for i,x in enumerate(varLocs):
                    print(x, varDescs[i])

        varLocs = [str(x).zfill(2) for x in varLocs]
        #return [[x, varDescs[i], varQuals[i]] for i,x in enumerate(varLocs)]

# %% [code]
# Prototyping block from out of range string Example
if False:
    refSeq = "GGGGGTGTAGCTCAGTGGTAGAGCGCGTGCTTAGCATGCACGAGGCCCTGGGTTCGATCCCCAGCACCTCCA"
    read = "CTTCCACAGCACCTCCA"
    pos = 58
    cigar = "2S15M"
    md = "3C11"
    qual = "AAAAAEEEEEEEEEEEE"

    # Function to automate the above to 
    cigRE = re.compile('\d*[A-Z]')

    #def deriveVars(refSeq, read, cigar, md, qual, verbose=False):
    varLocs = []
    varDescs = []
    varQuals = []

    # Parse the cigar string
    cigs = re.findall(cigRE, cigar)
    cigStr = ''.join([x[-1] * int(x[:-1]) for x in cigs])

    # Check if the entire tRNA body is covered or if this is a partial read
    total = 0
    for cig in cigs:
        if 'M' in cig or 'D' in cig:
            total += int(cig[:-1])
    if total == len(refSeq):
        partialRead = False
    else:
        partialRead = True

    #if verbose:
    print('cigar predicted length', total)
    print('partial read =', partialRead)
    print()

    #if verbose:
    #print('Initial:')
    #print(refSeq, 'refSeq')
    #print(read, 'read')
    #print(cigStr, 'cigStr')
    #print(cigar, 'cigar')
    #print(md, 'md')
    #print()

    # Clip the flanks
    if 'S' in cigs[0]:
        read = read[int(cigs[0][:-1]):]
        qual = qual[int(cigs[0][:-1]):]
        cigStr = cigStr[int(cigs[0][:-1]):]
        cigs = cigs[1:]
    if 'S' in cigs[-1]:
        read = read[:-int(cigs[-1][:-1])]
        qual = qual[:-int(cigs[-1][:-1])]
        cigStr = cigStr[:-int(cigs[-1][:-1])]
        cigs = cigs[:-1]

    #if verbose:
    print('Post "S" processing:')
    print(refSeq)
    print(cigStr)
    print(read)
    print(cigs)
    print()

    # If this is a truncated read, note where the truncation occurs
    if partialRead:
        totalLen = 0
        for cig in cigs:
            if 'I' not in cig:
                totalLen += int(cig[:-1])

        # Calculate the offset
        possibleWindow = list(range(len(refSeq)-totalLen+1))
        readStartStr = read[:int(separateSegs(md)[0]) if int(separateSegs(md)[0]) < int(cigs[0][:-1]) else int(cigs[0][:-1])]
        potentialStarts = [i for i in range(len(refSeq)) if refSeq[i:i+len(readStartStr)] == readStartStr]
        potentialStarts = [x for x in potentialStarts if x+len(read) <= len(refSeq)]
        potentialStartScores = [sum([1 if read[i] == refSeq[x+i] else 0 for i in range(len(read))]) for x in potentialStarts]
        potentialStarts = [x for i,x in enumerate(potentialStarts) if potentialStartScores[i] == np.max(potentialStartScores)]
        if len(potentialStarts) == 2 and potentialStarts[0] == 0:
            potentialStarts = potentialStarts[:1]
        assert len(potentialStarts) == 1, 'There were multiple potential starts with same score!\n{}\n{}'.format(refSeq,read)
        offset = potentialStarts[0]
        if offset != 0:
            varLocs.append(offset)
            varDescs.append(':X')
            varQuals.append('')
        if offset + totalLen < len(refSeq):
            varLocs.append(offset+totalLen)
            varDescs.append('X:')
            varQuals.append('')
        #if verbose:
        print('Accounting for truncations / partial reads:')
        print(refSeq)
        print(offset*' ' + cigStr)
        print(offset*' ' + read)
        print()


    if False:
        #else:
        #    offset = 0
        #    if verbose:
        #        print('Full coverage, no truncation')
        #        print()

        # Process through the offset cigStr and collect annotations along the way
        refOffset = offset
        readOffset = 0
        for i,cigChar in enumerate(cigStr):
            iRef = i + refOffset
            iRead = i + readOffset
            if cigChar == 'M':
                refChar = refSeq[iRef]
                readChar = read[iRead]
                if refChar == readChar:
                    pass
                else:
                    varLocs.append(iRef)
                    varDescs.append(refChar + '>' + readChar)
                    varQuals.append(qual[iRead])
            elif cigChar == 'D':
                refChar = refSeq[iRef]
                readChar = read[iRead]
                readOffset -= 1
                varLocs.append(iRef)
                varDescs.append('-'+refChar)
                varQuals.append(qual[iRead:iRead+2])
            elif cigChar == 'I':
                refChar = refSeq[iRef]
                readChar = read[iRead]
                refOffset -= 1
                varLocs.append(iRef)
                varDescs.append('+'+readChar)
                varQuals.append(qual[iRead])

        if verbose:
            print('Variants:')
            for i,x in enumerate(varLocs):
                    print(x, varDescs[i])

        varLocs = [str(x).zfill(2) for x in varLocs]
        #return [[x, varDescs[i], varQuals[i]] for i,x in enumerate(varLocs)]

# %% [code]
# Function to automate the above
cigRE = re.compile('\d*[A-Z]')

def deriveVars(refSeq, pos, read, cigar, md, qual, verbose=False):
    pos = int(pos)-1
    
    varLocs = []
    varDescs = []
    varQuals = []
    
    # Parse the cigar string
    cigs = re.findall(cigRE, cigar)
    cigStr = ''.join([x[-1] * int(x[:-1]) for x in cigs])
    
    # Check if the entire tRNA body is covered or if this is a partial read
    total = 0
    for cig in cigs:
        if 'M' in cig or 'D' in cig:
            total += int(cig[:-1])
    if total == len(refSeq):
        partialRead = False
    else:
        partialRead = True
        
    if verbose:
        print('cigar predicted length', total)
        print('partial read =', partialRead)
        print()
        
    if verbose:
        print('Initial:')
        print(refSeq, 'refSeq')
        print(read, 'read')
        print(cigStr, 'cigStr')
        print(cigar, 'cigar')
        print(md, 'md')
        print()

    # Clip the flanks
    if 'S' in cigs[0]:
        read = read[int(cigs[0][:-1]):]
        qual = qual[int(cigs[0][:-1]):]
        cigStr = cigStr[int(cigs[0][:-1]):]
        cigs = cigs[1:]
    if 'S' in cigs[-1]:
        read = read[:-int(cigs[-1][:-1])]
        qual = qual[:-int(cigs[-1][:-1])]
        cigStr = cigStr[:-int(cigs[-1][:-1])]
        cigs = cigs[:-1]
        
    if verbose:
        print('Post "S" processing:')
        print(refSeq)
        print(cigStr)
        print(read)
        print(cigs)
        print()

    # If this is a truncated read, note where the truncation occurs
    if partialRead:
        totalLen = 0
        for cig in cigs:
            if 'I' not in cig:
                totalLen += int(cig[:-1])

        # Calculate the offset
        offset = pos
        if offset != 0:
            varLocs.append(offset)
            varDescs.append(':X')
            varQuals.append('')
        if offset + totalLen < len(refSeq):
            varLocs.append(offset+totalLen)
            varDescs.append('X:')
            varQuals.append('')
        if verbose:
            print('Accounting for truncations / partial reads:')
            print(refSeq)
            print(offset*' ' + cigStr)
            print(offset*' ' + read)
            print()
    else:
        offset = 0
        if verbose:
            print('Full coverage, no truncation')
            print()

    # Process through the offset cigStr and collect annotations along the way
    refOffset = offset
    readOffset = 0
    for i,cigChar in enumerate(cigStr):
        iRef = i + refOffset
        iRead = i + readOffset
        if cigChar == 'M':
            refChar = refSeq[iRef]
            readChar = read[iRead]
            if refChar == readChar:
                pass
            else:
                varLocs.append(iRef)
                varDescs.append(refChar + '>' + readChar)
                varQuals.append(qual[iRead])
        elif cigChar == 'D':
            refChar = refSeq[iRef]
            readChar = read[iRead]
            readOffset -= 1
            varLocs.append(iRef)
            varDescs.append('-'+refChar)
            varQuals.append(qual[iRead:iRead+2])
        elif cigChar == 'I':
            refChar = refSeq[iRef]
            readChar = read[iRead]
            refOffset -= 1
            varLocs.append(iRef)
            varDescs.append('+'+readChar)
            varQuals.append(qual[iRead])
            
    if verbose:
        print('Variants:')
        for i,x in enumerate(varLocs):
            print(x, varDescs[i])
    
    varLocs = [str(x).zfill(2) for x in varLocs]
    return [[x, varDescs[i], varQuals[i]] for i,x in enumerate(varLocs)]

# %% [code]
if False:
    tdf = pd.read_csv('mrefdf.tsv', sep='\t')
    tdf['predSeq'] = [x.replace('U', 'T') for x in tdf['predSeq'].values]

    readFileNames = glob('bam_sophie_oct2020/dfs/*')

    ##########################
    ##########################
    ##########################

    #fileNum = 0 # Short GGGG example
    fileNum = 22 # TJ's example

    clas = 'tRNA-Ala-AGC-7-1' # TJ's example
    #clas = 'tRNA-Ala-AGC-1-1' # GGGG example
    readNum = 2410 # TJ's example
    #readNum = 29 # GGGG example
    #readNum = 1622 # string out of range example

    ##########################
    ##########################
    ##########################

    fileName = readFileNames[fileNum]
    refName = clas[clas.rfind('_')+1:]
    print('fileName = {}'.format(fileName))
    print(refName)
    print('readNum = {}'.format(readNum))

    fileStem = fileName[fileName.rfind('/')+1:fileName.rfind('-')]
    if True:
        rdf = pd.read_csv(fileName, sep='\t')

    varStrs = [''] * len(rdf)

    if 'mtdb' in refName:
        pass
    else:
        refStruc = tdf[tdf['class'] == refName]['predStruc'].values[0]
        refSeq = tdf[tdf['class'] == refName]['predSeq'].values[0].replace('U', 'T')
        refName = clas[clas.find('-')+1:]
        subdf = rdf[rdf['ref'] == clas].copy()

        print()
        print(refStruc)
        print(refSeq)
        info = subdf[['read', 'pos', 'cigar', 'md', 'qual']].values[readNum]
        read, pos, cigar, md, qual = info
        print(info)

        varStr = deriveVars(refSeq, pos, read, cigar, md, qual, verbose=True)
        print()
        print(varStr)
        varStr = '|'.join([x[0] + x[1] + '_' + x[2] for x in varStr])
        print(varStr)
        #varStrs[overallIndex] = varStr

# %% [code]
def addVarStrsToDF(refName, readFileNames):
    if type(readFileNames) != list:
        readFileNames = [readFileNames]
        
    tdf = pd.read_csv(refName, sep='\t')
    tdf['predSeq'] = [x.replace('U', 'T') for x in tdf['predSeq'].values]

    for fileName in readFileNames:
        fileStem = fileName[fileName.rfind('/')+1:fileName.rfind('-')]
        printStr = 'Processing ' + fileStem
        print(printStr + ' '*(80-len(printStr)), end='\r')
        
        rdf = pd.read_csv(fileName, sep='\t')
        varStrs = [''] * len(rdf)
        
        with open(fileName.replace('reads.tsv', 'reads-log.txt'), 'a', buffering=1) as logOut:
            logOut.write('\n\n' + '='*80 + '\n' + '='*80 + '\n')
            logOut.write('\n\naddVarStrsToDF run at ' + str(ctime(time())) + '\n\n')

            aaList = sorted(list(set([x[5:8] for x in rdf['ref'].unique()])))

            for aa in sorted(list(set(aaList))):
                #print(aa)
                for clas in sorted(list(rdf[rdf['ref'].str.contains(aa)]['ref'].unique())):
                    #print(clas)
                    refName = clas[clas.rfind('_')+1:]
                    if 'mtdb' in refName:
                        pass
                    else:
                        refStruc = tdf[tdf['class'] == refName]['predStruc'].values[0]
                        refSeq = tdf[tdf['class'] == refName]['predSeq'].values[0].replace('U', 'T')
                        refName = clas[clas.find('-')+1:]
                        subdf = rdf[rdf['ref'] == clas].copy()

                        for i,info in  enumerate(subdf[['read', 'pos', 'cigar', 'md', 'qual']].values):
                            if i%100 == 0 or i+1 == len(subdf):
                                progStr = str(i+1) + ' / ' + str(len(subdf))
                                print(progStr + ' '*(15-len(progStr)), end='\r')
                            
                            overallIndex = subdf.index[i]
                            read, pos, cigar, md, qual = info
                            varStr = deriveVars(refSeq, pos, read, cigar, md, qual)
                            varStr = '|'.join([x[0] + x[1] + '_' + x[2] for x in varStr])
                            varStrs[overallIndex] = varStr

            rdf['varStr'] = varStrs
            rdf.to_csv(fileName, sep='\t', index=None)
            
            logOut.write('Completed ' + str(ctime(time())))

    #allVars = '|'.join(varStrs)
    #allVars = allVars.split('|')

# %% [code]
addVarStrsToDF('mrefdf.tsv', glob('bam_sophie_oct2020/dfs/*-reads.tsv'))

# %% [code]
if False:
    read, cigar, md, qual = info
    verbose = True

    varLocs = []
    varDescs = []
    varQuals = []

    # Parse the cigar string
    cigs = re.findall(cigRE, cigar)
    cigStr = ''.join([x[-1] * int(x[:-1]) for x in cigs])

    # Check if the entire tRNA body is covered or if this is a partial read
    total = 0
    for cig in cigs:
        if 'M' in cig or 'D' in cig:
            total += int(cig[:-1])
    if total == len(refSeq):
        partialRead = False
    else:
        partialRead = True

    if verbose:
        print('cigar predicted length', total)
        print('partial read =', partialRead)
        print()

    if verbose:
        print('Initial:')
        print(refSeq, 'refSeq')
        print(read, 'read')
        print(cigStr, 'cigStr')
        print(cigar, 'cigar')
        print(md, 'md')
        print()

    # Clip the flanks
    if 'S' in cigs[0]:
        read = read[int(cigs[0][:-1]):]
        qual = qual[int(cigs[0][:-1]):]
        cigStr = cigStr[int(cigs[0][:-1]):]
        cigs = cigs[1:]
    if 'S' in cigs[-1]:
        read = read[:-int(cigs[-1][:-1])]
        qual = qual[:-int(cigs[-1][:-1])]
        cigStr = cigStr[:-int(cigs[-1][:-1])]
        cigs = cigs[:-1]

    if verbose:
        print('Post "S" processing:')
        print(refSeq)
        print(cigStr)
        print(read)
        print(cigs)
        print()

    # If this is a truncated read, note where the truncation occurs
    if partialRead:
        totalLen = 0
        for cig in cigs:
            if 'I' not in cig:
                totalLen += int(cig[:-1])

        # Calculate the offset
        possibleWindow = list(range(len(refSeq)-totalLen+1))
        firstMatches = read[:int(separateSegs(md)[0]) if int(separateSegs(md)[0]) < int(cigs[0][:-1]) else int(cigs[0][:-1])]
        offset = refSeq.index(firstMatches)
        if offset != 0:
            varLocs.append(offset)
            varDescs.append(':X')
            varQuals.append('')
        if offset + totalLen < len(refSeq):
            varLocs.append(offset+totalLen)
            varDescs.append('X:')
            varQuals.append('')
        if verbose:
            print('Accounting for truncations / partial reads:')
            print(refSeq)
            print(offset*' ' + cigStr)
            print(offset*' ' + read)
            print()
    else:
        offset = 0
        if verbose:
            print('Full coverage, no truncation')
            print()

    # Process through the offset cigStr and collect annotations along the way
    refOffset = offset
    readOffset = 0
    for i,cigChar in enumerate(cigStr):
        iRef = i + refOffset
        iRead = i + readOffset
        if cigChar == 'M':
            refChar = refSeq[iRef]
            readChar = read[iRead]
            if refChar == readChar:
                pass
            else:
                varLocs.append(iRef)
                varDescs.append(refChar + '>' + readChar)
                varQuals.append(qual[iRead])
        elif cigChar == 'D':
            refChar = refSeq[iRef]
            readChar = read[iRead]
            readOffset -= 1
            varLocs.append(iRef)
            varDescs.append('-'+refChar)
            varQuals.append(qual[iRead:iRead+2])
        elif cigChar == 'I':
            refChar = refSeq[iRef]
            readChar = read[iRead]
            refOffset -= 1
            varLocs.append(iRef)
            varDescs.append('+'+readChar)
            varQuals.append(qual[iRead])

    if verbose:
        print('Variants:')
        for i,x in enumerate(varLocs):
            print(x, varDescs[i])

    varLocs = [str(x).zfill(2) for x in varLocs]
    return [[x, varDescs[i], varQuals[i]] for i,x in enumerate(varLocs)]

# %% [code]
# Check to make sure all dfs were updated
if False:
    for fileName in glob('dfs/*-reads.tsv'):
        with open(fileName, 'r') as fin:
            if 'pos' in fin.readline():
                pass
            else:
                print(fileName)

# %% [code]
from scipy.stats import fisher_exact

# %% [code]
fisher_exact([
    [20, 60],
    [30, 90]
])

# %% [code]
allFileNames = sorted(glob('bam_sophie_oct2020/dfs/*.tsv'))
# print(', '.join(allFileNames))

# %% [code]
tdf = pd.read_csv('mrefdf.tsv', sep='\t')
tdf['predSeq'] = [x.replace('U', 'T') for x in tdf['predSeq'].values]
print(tdf.shape)
tdf.head(2)

# %% [code]
aaList = sorted(list(set([x[5:8] if 'iMe' not in x else 'iMet' for x in tdf['class'].unique()])))
classList = sorted([x[5:] for x in tdf['class'].unique()])

# %% [code]
# Create the positional frequency of variants dataframe (both variant counts and coverage at each base)
if True:
    # Choose the types of variants to count by populating chosenVarTypes list
    # Characters placed inside of it will be used to filter counts for variants
    # (coverage remains unchanged)
    chosenVarTypes = []
    
    # Feel free to add more specific inclusion rules or comment out unwanted ones.
    chosenVarTypes += ['>'] # Include all mutations
    chosenVarTypes += ['-'] # Include all deletions
    chosenVarTypes += ['+'] # Include all insertions
    #chosenVarTypes += ['X'] # Include all truncations
    #chosenVarTypes += ['A>G']
    chosenVarTypes += [':X']
    
    classdf = []

    for f,fileName in enumerate(allFileNames):
        print(fileName)
        classdf.append([])
        stem = fileName[fileName.rfind('/')+1:fileName.rfind('-')]
        vardfName = 'bam_sophie_oct2020/dfs/' + stem + '-reads.tsv'
        vardf = pd.read_csv(vardfName, sep='\t').fillna('')
        vardf = vardf[vardf['qualScore'] >= 10].copy()

        for c,clas in enumerate(classList):
            if 'tRNA-' + clas in tdf['class'].values:
                refStruc = tdf[tdf['class'] == 'tRNA-' + clas]['predStruc'].values[0]
                classdf[f].append([0] * ((len(refStruc) * 2)+3))
                subVardf = vardf[vardf['ref'] == 'tRNA-' + clas].copy()
                classdf[f][c][-2] = len(subVardf)
                classdf[f][c][-1] = refStruc
                varStrs = list(subVardf['varStr'].values)
                # Next line filters out multiple insertions at same position for each varStr so it doesn't confound subsequent counting
                varStrs = ['|'.join([y for i,y in enumerate(x.split('|')) if y[:3] != x.split('|')[i-1][:3]]) for x in varStrs]
                varStrs = '|'.join(list(subVardf['varStr'].values)).split('|')
                # Next line filters down to only include varStrs of chosenVarTypes types.
                chosenVarTypeStrs = [x for x in varStrs if any(chosenVarType in x for chosenVarType in chosenVarTypes)]
                posCounts = np.unique([varStr[:2] for varStr in chosenVarTypeStrs], return_counts=True)
                classdf[f][c][-3] = 0 if len(posCounts[0]) == 0 else (posCounts[1][0] if posCounts[0][0] == '' else 0)
                for p,pos in enumerate(posCounts[0]):
                    if pos != '':
                        classdf[f][c][int(pos)] += posCounts[1][p]

                # Instantiate values for the coverage counts
                for p,pos in enumerate(range(len(refStruc))):
                    classdf[f][c][pos+len(refStruc)] = len(subVardf)

                # Get the front and end truncations to calculate coverage counts
                frontTruncs = np.unique([x.split('|')[0] for x in subVardf['varStr'].values if ':X' in x], return_counts=True)
                endTruncs = np.unique([x.split('|')[[i for i in range(len(x.split('|'))) if 'X:' in x.split('|')[i]][0]] for x in subVardf['varStr'].values if 'X:' in x], return_counts=True)

                # Subtract front truncs from coverage counts
                for t,trunc in enumerate(frontTruncs[0]):
                    truncInd = int(trunc[:2])
                    truncCount = frontTruncs[1][t]
                    for ind in range(truncInd):
                        classdf[f][c][ind + len(refStruc)] -= truncCount

                # Subtract end truncs from coverage counts
                for t,trunc in enumerate(endTruncs[0]):
                    truncInd = int(trunc[:2])
                    truncCount = endTruncs[1][t]
                    for ind in range(truncInd, len(refStruc)):
                        classdf[f][c][ind + len(refStruc)] -= truncCount
            else:
                continue
                # The below is all WIP code to process mito tRNA, excluding for now
                refSeq = tdf[tdf['class'] == 'mtdbD' + clas]['predSeq'].values[0]
                classdf[f].append([0] * ((len(refStruc) * 2)+3))
                subVardf = vardf[vardf['ref'] == 'mtdbD' + clas].copy()
                classdf[f][c][-2] = len(subVardf)
                classdf[f][c][-1] = refSeq
                varStrs = list(subVardf['varStr'].values)
                # Next line filters out multiple insertions at same position for each varStr so it doesn't confound subsequent counting
                varStrs = ['|'.join([y for i,y in enumerate(x.split('|')) if y[:3] != x.split('|')[i-1][:3]]) for x in varStrs]
                varStrs = '|'.join(list(subVardf['varStr'].values)).split('|')
                # Next line filters down to only include varStrs of chosenVarTypes types.
                chosenVarTypeStrs = [x for x in varStrs if any(chosenVarType in x for chosenVarType in chosenVarTypes)]
                posCounts = np.unique([varStr[:2] for varStr in chosenVarTypeStrs], return_counts=True)
                classdf[f][c][-3] = 0 if len(posCounts[0]) == 0 else (posCounts[1][0] if posCounts[0][0] == '' else 0)
                for p,pos in enumerate(posCounts[0]):
                    if pos != '':
                        classdf[f][c][int(pos)] += posCounts[1][p]
                        
                # Instantiate values for the coverage counts
                for p,pos in enumerate(range(len(refStruc))):
                    classdf[f][c][pos+len(refStruc)] = len(subVardf)

                # Get the front and end truncations to calculate coverage counts
                frontTruncs = np.unique([x.split('|')[0] for x in subVardf['varStr'].values if ':X' in x], return_counts=True)
                endTruncs = np.unique([x.split('|')[[i for i in range(len(x.split('|'))) if 'X:' in x.split('|')[i]][0]] for x in subVardf['varStr'].values if 'X:' in x], return_counts=True)

                # Subtract front truncs from coverage counts
                for t,trunc in enumerate(frontTruncs[0]):
                    truncInd = int(trunc[:2])
                    truncCount = frontTruncs[1][t]
                    for ind in range(truncInd):
                        classdf[f][c][ind + len(refStruc)] -= truncCount

                # Subtract end truncs from coverage counts
                for t,trunc in enumerate(endTruncs[0]):
                    truncInd = int(trunc[:2])
                    truncCount = endTruncs[1][t]
                    for ind in range(truncInd, len(refStruc)):
                        classdf[f][c][ind + len(refStruc)] -= truncCount
                    
    greatestLen = np.max([len(x) for x in tdf['predSeq'].values if type(x) == str])
    
    predf = []

    for f,fileName in enumerate(allFileNames):
        stem = fileName[fileName.rfind('/')+1:fileName.rfind('-')]
        for c,clas in enumerate(classList):
            if 'mtdb' in clas:
                pass
            else:
                clasLen = len(classdf[f][c][-1])
                predf.append([stem, clas] + \
                             classdf[f][c][:clasLen] + [0] * (greatestLen - clasLen) + \
                             classdf[f][c][clasLen:-3] + [0] * (greatestLen - clasLen) + \
                             [classdf[f][c][-3], classdf[f][c][-2], classdf[f][c][-1]])
        
    colNames = ['sample', 'class'] + \
                [str(x).zfill(2) for x in range(greatestLen)] + \
                ['t' + str(x).zfill(2) for x in range(greatestLen)] + \
                ['unmod', 'totalReads', 'refStruc']
    
    classdf = pd.DataFrame(predf, columns=colNames)
    classdf.to_csv('posVar-[{}]_2.tsv'.format('_'.join(chosenVarTypes)), sep='\t', index=None)
    
print(classdf.shape)
classdf.head()

# %% [code]
df = pd.read_csv('./posVar-[>_-_+_:X].tsv', sep='\t').fillna('')
print(df.shape)
df.head(2)

# %% [code]
print(classdf.shape)
classdf.head(2)

# %% [code]
