# Supplementary material for: Oligodendrocyte differentiation alters tRNA modifications and codon optimality-mediated mRNA decay
Source: Nat Commun. 2022 Aug 25;13:5003. doi: 10.1038/s41467-022-32766-3 (PMC9411196; doi:10.1038/s41467-022-32766-3)
Supplement: Supplementary file 3 — Supplementary Software 1 [file 41467_2022_32766_MOESM3_ESM.zip › Code/Variants_OPC_OL_A_Heatmaps.ipynb]

# %% [code]
import pandas as pd
import numpy as np
import matplotlib.pyplot as plt
import matplotlib as mpl
mpl.rc('font', family='Arial')
import re
import seaborn as sns

from glob import glob
from collections import Counter
from scipy.stats import spearmanr, gmean
from subprocess import call, check_output
from time import time, ctime

# %% [code]
# Not sure this is needed?
# Function to take a nucleotide sequence (ACGT) and return
# reverse complement as per below ntComplements dict
ntComplements = {
    'A':'T',
    'T':'A',
    'G':'C',
    'C':'G'
}

def revComp(seqStr, compDict=ntComplements):
    seqStr = ''.join([compDict[x] for x in seqStr[::-1]])
    return (seqStr)

# %% [code]
allFileNames = sorted(glob('bam_sophie_oct2020/dfs/*.tsv'))
print(', '.join(allFileNames))

# %% [code]
tdf = pd.read_csv('mrefdf.tsv', sep='\t').fillna('')
tdf['predSeq'] = [x.replace('U', 'T') for x in tdf['predSeq'].values]
print(tdf.shape)
tdf.head(2)

# %% [code]
aaList = sorted(list(set([x[5:8] if 'iMe' not in x else 'iMet' for x in tdf['class'].unique()])))

# %% [code]
classList = sorted([x[5:] for x in tdf['class'].unique()])

# %% [code]
classdf = pd.read_csv('posVar-[>_-_+_:X].tsv', sep='\t').fillna('')
print(classdf.shape)
classdf.head()

# %% [code]
fileRef = pd.read_csv('fileRef_OPC_manual.tsv', sep='\t')
print(fileRef.shape)
fileRef.head()

# %% [code]
fileRef['sample'] = [x + ' ' + str(fileRef['rep'].values[i]) for i,x in enumerate(fileRef['cell_type'].values)]

# %% [code]
stemLookup = fileRef.set_index('stem').to_dict()

# %% [code]
classdf['cell_type'] = [stemLookup['cell_type'][x] for x in classdf['sample'].values]
classdf['rep'] = [stemLookup['rep'][x] for x in classdf['sample'].values]

# %% [code]
# For single plots
clas = 'Pro-AGG-1-1,1-2,1-3,1-4,1-5,1-6'
plotdf = classdf[(classdf['class'] == clas)].copy().sort_values(['cell_type', 'rep'], ascending=[False,False])
trnaLen = len(plotdf['refStruc'].values[0])

xVals = np.arange(trnaLen)
trnaInds = [str(x).zfill(2) for x in range(trnaLen)]
coverInds = ['t' + str(x).zfill(2) for x in range(trnaLen)]
varCounts = plotdf[trnaInds].values
coverage = plotdf[coverInds].values
#yVals = np.array([x / plotdf['totalReads'].values[i] for i,x in enumerate(yVals)])
yVals = varCounts/coverage

fig,ax = plt.subplots(1, dpi=150, figsize=(8,3))

#ax = sns.heatmap(yVals, linewidth=0.5, vmin=0, vmax=1.0, cmap='Blues')
colorPlot = plt.pcolor(yVals, linewidth=0.1, cmap='Blues', edgecolors='black')
colorPlot.set_clim(0.0, 1.0)

ax.spines['right'].set_color(None)
ax.spines['top'].set_color(None)
ax.spines['left'].set_color(None)
ax.spines['bottom'].set_color(None)

blah = ax.set_xticks(xVals + 0.5)
blah = ax.set_xticklabels([int(x) for x in trnaInds], fontsize=5, rotation=90, va='center', ha='center')

ax.set_yticks(np.arange(len(yVals))+0.5)
blah = ax.set_yticklabels(plotdf['sample'].values, va='center', rotation=90)
blah = ax.set_yticklabels([])

for s,sample in enumerate(plotdf['cell_type'].values):
    ax.text(-1.0, s+0.5, sample + ' ' + str(plotdf['rep'].values[s]) + ' (' + str(plotdf['totalReads'].values[s]) + ')', va='center', ha='right', fontsize=6)

for s,strucChar in enumerate(plotdf['refStruc'].values[0]):
    ax.text(s+0.5, ax.get_ylim()[1], strucChar, ha='center', va='bottom', fontsize=5)

# %% [code]
trnaLen

# %% [code]
#test out sorting
clas = 'Pro-AGG-1-1,1-2,1-3,1-4,1-5,1-6'
plotdf = classdf[(classdf['class'] == clas)].copy().sort_values(['cell_type', 'rep'], ascending=[False,False])
plotdf['cell_type'] = pd.Categorical(plotdf['cell_type'], ["OPC", "OL", "Astro"])
plotdf = plotdf.sort_values('cell_type')
print(plotdf)


# %% [code]
# Generate the heat maps
if True:
    outDir = 'isodecoderHeatmaps/'

    for clas in [x for x in classList if 'mtdb' not in x]:
        #plotdf = classdf[(classdf['class'] == clas)].copy().sort_values(['tissue', 'rep'], ascending=[False,False])
        plotdf = classdf[(classdf['class'] == clas)].copy().sort_values(['cell_type', 'rep'], ascending=[False,False])
        plotdf['cell_type'] = pd.Categorical(plotdf['cell_type'], ["OPC","OL","Astro"])
        plotdf = plotdf.sort_values(['cell_type', 'rep'], ascending=[True,False])
        trnaLen = len(plotdf['refStruc'].values[0])

        xVals = np.arange(trnaLen)
        trnaInds = [str(x).zfill(2) for x in range(trnaLen)]
        coverInds = ['t' + str(x).zfill(2) for x in range(trnaLen)]
        varCounts = plotdf[trnaInds].values
        coverage = plotdf[coverInds].values
        #yVals = np.array([x / plotdf['totalReads'].values[i] for i,x in enumerate(yVals)])
        yVals = varCounts/coverage

        fig,ax = plt.subplots(1, dpi=150, figsize=(8,3))

        #ax = sns.heatmap(yVals, linewidth=0.5, vmin=0, vmax=1.0, cmap='Blues')
        colorPlot = plt.pcolor(yVals, linewidth=0.1, cmap='Blues', edgecolors='black')
        colorPlot.set_clim(0.0, 1.0)

        ax.spines['right'].set_color(None)
        ax.spines['top'].set_color(None)
        ax.spines['left'].set_color(None)
        ax.spines['bottom'].set_color(None)

        blah = ax.set_xticks(xVals + 0.5)
        blah = ax.set_xticklabels([int(x) for x in trnaInds], fontsize=5, rotation=90, va='center', ha='center')

        ax.set_yticks(np.arange(len(yVals))+0.5)
        blah = ax.set_yticklabels(plotdf['sample'].values, va='center', rotation=90)
        blah = ax.set_yticklabels([])

        for s,sample in enumerate(plotdf['cell_type'].values):
            ax.text(-1.0, s+0.5, sample + ' ' + str(plotdf['rep'].values[s]) + ' (' + str(plotdf['totalReads'].values[s]) + ')', va='center', ha='right', fontsize=6)

        for s,strucChar in enumerate(plotdf['refStruc'].values[0]):
            ax.text(s+0.5, ax.get_ylim()[1], strucChar, ha='center', va='bottom', fontsize=5)

        if 'GCA-4-1' not in clas:
            plt.savefig(outDir + clas + '.png', bbox_inches='tight')
        else:
            plt.savefig(outDir + 'Cys-GCA-4-1,et_al' + '.png', bbox_inches='tight')
        plt.clf()

# %% [code]
