# Supplementary material for: Oligodendrocyte differentiation alters tRNA modifications and codon optimality-mediated mRNA decay
Source: Nat Commun. 2022 Aug 25;13:5003. doi: 10.1038/s41467-022-32766-3 (PMC9411196; doi:10.1038/s41467-022-32766-3)
Supplement: Supplementary file 5 — Source data [file 41467_2022_32766_MOESM5_ESM.zip]

Archive with 6 entries (6 files):
- Source data/~$Western_Blots_Fig4d.xlsx
- Source data/Mass_spectrometry.pdf
- Source data/Source data Data_points_all.xlsx
- Source data/Source data Northern_Blots.xlsx
- Source data/Source data RT_PCR_Fig1c.xlsx
- Source data/Source data Western_Blots_Fig4d.xlsx
