# Supplementary material for: Oligodendrocyte differentiation alters tRNA modifications and codon optimality-mediated mRNA decay
Source: Nat Commun. 2022 Aug 25;13:5003. doi: 10.1038/s41467-022-32766-3 (PMC9411196; doi:10.1038/s41467-022-32766-3)
Supplement: Supplementary file 5 — Source data [file 41467_2022_32766_MOESM5_ESM.zip › Source data/Source data Data_points_all.xlsx]

## Sheet: Fig 1b and Suppl Fig 1 
Immunocytochemistry- OPCs from EpiSCs
N= 4 wells each, with 8 fields per well taken
Olig2
97.1761
100
99.9625
99.6781
Immunocytochemistry- OLs diferentiated from OPCs
N= 3 wells each, with 8 fields per well taken
MBP	O1	GFAP	O4	PLP	CNPase	Olig2
39.339	47.9744	4.67836	52.0468	42.9762	37.9762	86.3409
37.1144	45.9701	10.6079	60.0715	41.806	35.0056	87.5161
36.0087	43.4924	3.35946	52.5196	45.756	40.0531	86.5535

## Sheet: Suppl Fig 2
tRNA	Cell_type	Acyl	Deacyl
Ala	OPC	1	0.0231354
Ala	OL	1	0.100418
Ala	OPC	1	0.0673006
Ala	OL	1	0.185368
Arg	OPC	1	0.0911353
Arg	OL	1	0.0903348
Arg	OPC	1	0.141818
Arg	OL	1	0.156737
Asn	OPC	1	0.146357
Asn	OL	1	0.113989
Asp	OPC	1	0.0186625
Asp	OL	1	0.0286882
Asp	OPC	1	0.01699
Asp	OL	1	0.00707644
Cys	OPC	1	0.387783
Cys	OL	1	0.788189
Cys	OPC	1	0.268053
Cys	OL	1	0.733699
Gln	OPC	1	0.0626324
Gln	OL	1	0.0476089
Glu	OPC	1	0.144701
Glu	OL	1	0.207239
Glu	OPC	1	0.0269769
Glu	OL	1	0.122375
Glu	OPC	1	0.0545144
Glu	OL	1	0.0693597
Gly	OPC	1	0.066328
Gly	OL	1	0.040771
Gly	OPC	1	0.062198
Gly	OL	1	0.0941837
Gly	OPC	1	0.0346633
Gly	OL	1	0.0287569
His	OPC	1	0.433085
His	OL	1	0.342427
His	OPC	1	0.384326
His	OL	1	0.475676
Ile	OPC	1	0.00604978
Ile	OL	1	0.114584
iMet	OPC	1	0.077847
iMet	OL	1	0.108036
Leu	OPC	1	0.0769084
Leu	OL	1	0.138193
Leu	OPC	1	0.0999907
Leu	OL	1	0.0706668
Leu	OPC	1	0.0665976
Leu	OL	1	0.0437735
Leu	OPC	1	0.0664639
Leu	OL	1	0.0880186
Lys	OPC	1	0.0935366
Lys	OL	1	0.134099
Lys	OPC	1	0.0537484
Lys	OL	1	0.0303394
Lys	OPC	1	0.0552525
Lys	OL	1	0.168397
Lys	OPC	1	0.0177062
Lys	OL	1	0.0200531
Lys	OPC	1	0.134238
Lys	OL	1	0.173525
Met	OPC	1	0.0415863
Met	OL	1	0.0705958
Phe	OPC	1	0.0177928
Phe	OL	1	0.0157724
Phe	OPC	1	0.0112201
Phe	OL	1	0.0184757
Phe	OPC	1	0.0229238
Phe	OL	1	0.0753263
Phe	OPC	1	0.0304775
Phe	OL	1	0.123663
Ser	OPC	1	0.0681796
Ser	OL	1	0.0337266
Ser	OPC	1	0.00448001
Ser	OL	1	0.114444
Ser	OPC	1	0.0195649
Ser	OL	1	0.0195269
Ser	OPC	1	0.0678396
Ser	OL	1	0.0304962
Ser	OPC	1	0.0591471
Ser	OL	1	0.0463833
Thr	OPC	1	0.00230432
Thr	OL	1	0.0513133
Thr	OPC	1	0.00275147
Thr	OL	1	0.0883364
Trp	OPC	1	0.162108
Trp	OL	1	0.149099
Tyr	OPC	1	0.0987307
Tyr	OL	1	0.131211
Val	OPC	1	0.0098534
Val	OL	1	0.00120716
Val	OPC	1	0.00103237
Val	OL	1	0.00158508
Val	OPC	1	0.0105734
Val	OL	1	0.0242094
Val	OPC	1	0.0269702
Val	OL	1	0.142343

## Sheet: Fig 2i
Phe Northern quantitation
Sample	Ratio_top_bottom	Cell_type
OPC1	8.67261	OPC
OPC2	18.0602	OPC
OPC3	135.229	OPC
OPC4	47.3825	OPC
OL1	2.10462	OL
OL2	2.56981	OL
OL3	1.05565	OL
OL4	0.930312	OL
Lys Northern quantitation
Sample	Ratio_top_bottom	Cell_type
OPC1	14.2412	OPC
OPC2	28.4801	OPC
OPC3	15.4193	OPC
OPC4	7.61778	OPC
OL1	6.32083	OL
OL2	12.0819	OL
OL3	4.14087	OL
OL4	3.1406	OL

## Sheet: Fig 3e
Aniline experiment quantitation
Cell_type	Ratio_top_bottom	Ratio_product_precursor
OPC	0.330115	3.02924
OL	1.86667	0.535713
Astro	0.444037	2.25206

## Sheet: Fig 3f
Mass spectrometry quantitation
Sample	m1A	mcm5U	mcm5s2U
OPC1	104.231	95.3846	98.9324
OPC2	95.7692	104.615	101.068
OL1	70.641	43.0769	44.1281
OL2	81.2821	55.3846	49.8221

## Sheet: Suppl Fig 4 b
PheGAA isodecoders 1-; G37
Sample	Repl	variant frequency
WT	1	0.362449
WT	2	0.346001
Tyw1:WT 1:3	1	0.196657
Tyw1:WT 1:3	2	0.214208
Tyw1:WT 3:1	1	0.15907
Tyw1:WT 3:1	2	0.162034
Tyw1	1	0.144435
Tyw1	2	0.152491
PheGAA isodecoders 1-; A38
Sample	Repl	variant frequency
WT	1	0.956543
WT	2	0.963037
Tyw1:WT 1:3	1	0.858073
Tyw1:WT 1:3	2	0.886065
Tyw1:WT 3:1	1	0.573039
Tyw1:WT 3:1	2	0.636239
Tyw1	1	0.495473
Tyw1	2	0.459234
PheGAA isodecoders 2-; G37
Sample	Repl	variant frequency
WT	1	0.325006
WT	2	0.350281
Tyw1:WT 1:3	1	0.203263
Tyw1:WT 1:3	2	0.212047
Tyw1:WT 3:1	1	0.165827
Tyw1:WT 3:1	2	0.16308
Tyw1	1	0.152193
Tyw1	2	0.157864
PheGAA isodecoders 2-; A38
Sample	Repl	variant frequency
WT	1	0.955024
WT	2	0.962368
Tyw1:WT 1:3	1	0.862011
Tyw1:WT 1:3	2	0.87321
Tyw1:WT 3:1	1	0.578297
Tyw1:WT 3:1	2	0.617222
Tyw1	1	0.499875
Tyw1	2	0.462978

## Sheet: Suppl Fig 5a
	Repl1	Repl2	Repl3
OPC	100	100	100
OL	54.2198	83.9872	89.2466

## Sheet: Suppl Fig 5d
APM/PAGE
Ratio_top_bottom	Cell_type	Ratio_toOPC
2.43909	OPC	1
1.76952	OL	0.725484

## Sheet: Fig 4b
Zhang et al.
Tyw3
gene.symbol	variable	value	Cell_type
Tyw3	OPC1	1.54078	OPC
Tyw3	OPC2	1.17681	OPC
Tyw3	NFO1	0.961155	NFO
Tyw3	NFO2	0.5227	NFO
Tyw3	MO1	0.274962	MO
Tyw3	MO2	0.355165	MO
Tyw3	A1	0.897315	Astro
Tyw3	A2	0.909555	Astro
Tyw3	WB1	1.11177	wholeCortex
Tyw3	WB2	1.08884	wholeCortex
Tyw3	WB3	1.29304	wholeCortex
Elp1 = Ikbkap
gene.symbol	variable	value	Cell_type
gene.symbol	variable	value	Cell_type
Ikbkap	OPC1	7.05437	OPC
Ikbkap	OPC2	7.07186	OPC
Ikbkap	NFO1	5.42167	NFO
Ikbkap	NFO2	5.96465	NFO
Ikbkap	MO1	1.92672	MO
Ikbkap	MO2	2.55639	MO
Ikbkap	A1	8.08636	Astro
Ikbkap	A2	7.43926	Astro
Ikbkap	WB1	9.33603	wholeCortex
Ikbkap	WB2	8.30759	wholeCortex
Ikbkap	WB3	9.61484	wholeCortex

## Sheet: Fig 4c
MGI	gene_id	OL	OPC	Ratio
Thada	ENSMUSG00000024251	5.855	11.858	2.02528
Ftsj1	ENSMUSG00000031171	8.54	12.102	1.4171
Trmt5	ENSMUSG00000034442	2.73	3.744	1.37143
Trmt12	ENSMUSG00000037085	3.135	3.234	1.03158
Tyw3	ENSMUSG00000047583	1.255	2.48	1.9761
Tyw5	ENSMUSG00000048495	84.4375	19.562	0.231674
Tyw1	ENSMUSG00000056310	6.5	8.278	1.27354
Wdr6	ENSMUSG00000066357	60.4425	52.918	0.87551
Lcmt2	ENSMUSG00000074890	3.27	4.438	1.35719
MGI	gene_id	OL	OPC	Ratio
Cdkal1	ENSMUSG00000006191	7.37	11.276	1.52999
Elp5	ENSMUSG00000018565	23.7775	35.416	1.48948
Dph3	ENSMUSG00000021905	18.2675	32.932	1.80276
Elp3	ENSMUSG00000022031	11.28	22.01	1.95124
Elp2	ENSMUSG00000024271	28.6075	44.824	1.56686
Alkbh8	ENSMUSG00000025899	7.575	6.182	0.816106
Elp4	ENSMUSG00000027167	14.3375	13.956	0.973391
Elp1	ENSMUSG00000028431	8.44	19.796	2.3455
Ctu1	ENSMUSG00000038888	2.68	5.124	1.91194
Ctu2	ENSMUSG00000049482	13.2425	28.106	2.12241
Elp6	ENSMUSG00000054836	8.3675	14.952	1.78691
Urm1	ENSMUSG00000069020	82.74	17.074	0.206357
Mpst	ENSMUSG00000071711	24.6975	20.994	0.850046
Kti12	ENSMUSG00000073775	6.36	14.65	2.30346
Mocs3	ENSMUSG00000074576	3.8125	5.736	1.50452

[truncated: 8 more sheets: Fig 4d, Fig 5d, Fig 5e, Suppl Fig 6b, Suppl Fig 5c, Suppl Fig 8b, Suppl Fig 8c, Fig 6d]
