# Supplementary material for: Oligodendrocyte differentiation alters tRNA modifications and codon optimality-mediated mRNA decay
Source: Nat Commun. 2022 Aug 25;13:5003. doi: 10.1038/s41467-022-32766-3 (PMC9411196; doi:10.1038/s41467-022-32766-3)
Supplement: Supplementary file 5 — Source data [file 41467_2022_32766_MOESM5_ESM.zip › Source data/Source data Northern_Blots.xlsx]

## Sheet: Suppl Fig. 2
tRNA3_1and2_OPCOLAstro_E_M_C_S_E							tRNA3_2_OPCOLAstro_K_E_S							tRNA3_2_OPCOLAstro_M_H_S_E
tRNA4_5_OPCOLAstro_A_F							tRNA4_5_OPCOLAstro_C3_Klong							tRNA4_5_OPCOLAstro_I_iM
tRNA4_5_OPCOLAstro_L_G								tRNA4_5_OPCOLAstro_LTAAlong_LCAAlong						tRNA4_OPCOLAstro_P_D_Y
tRNA4_OPCOLAstro_P_N_D								tRNA4_OPCOLAstro_R3_Rac_W									tRNA4_OPCOLAstro_S_C_S
tRNA5_Diff_Cys_andtRNA4_1_Gln							tRNA5_OPCOLAstro_C_Vac_V3							tRNA5_OPCOLAstro_T_K_A
tRNAs_43_51_ThrAGT_TGT_FL_ON									U6_ctrl_tRNAs_1_2_3_2nd_opc_ol									U6_ctrl_tRNAs_3_4_6_opc_ol
U6_ctrl_tRNAs_3_5_7_2nd_opc_ol									U6_ctrl_tRNAs3_5_6_opc_ol

## Sheet: Suppl Fig. 5
Yeast_Tyw1ko_AnilineEtc_PheFLmature								20220107-Tyw1_tyw3_2ndHalf_PheFLmature							20220119-Tyw1_tyw3_newU6								20220110-Tyw1_tyw3_LeuFLmature
