# Supplementary material for: Oligodendrocyte differentiation alters tRNA modifications and codon optimality-mediated mRNA decay
Source: Nat Commun. 2022 Aug 25;13:5003. doi: 10.1038/s41467-022-32766-3 (PMC9411196; doi:10.1038/s41467-022-32766-3)
Supplement: Supplementary file 5 — Source data [file 41467_2022_32766_MOESM5_ESM.zip › Source data/Source data RT_PCR_Fig1c.xlsx]

## Sheet: Sheet1
	Uncropped with Cspg4
	Uncropped with Plp1/DM20
	Uncropped with Gfap
