# Supplementary material for: Oligodendrocyte differentiation alters tRNA modifications and codon optimality-mediated mRNA decay
Source: Nat Commun. 2022 Aug 25;13:5003. doi: 10.1038/s41467-022-32766-3 (PMC9411196; doi:10.1038/s41467-022-32766-3)
Supplement: Supplementary file 5 — Source data [file 41467_2022_32766_MOESM5_ESM.zip › Source data/Source data Western_Blots_Fig4d.xlsx]

## Sheet: Sheet1
	TYW3_OPCOLA							Actin_on_TYW3_OPCOLA
	ELP1_OPCOLA							Actin_on_ELP1_OPCOLA
	ELP3_OPCOLA							Actin_on_ELP3_OPCOLA
